# Supplementary material for: N 4,N 4′-Bis(4-meth­oxy­benzyl­idene)-3,3′-dimethyl­benzidine
Source: Acta Crystallogr Sect E Struct Rep Online. 2011 Jun 22;67(Pt 7):o1753. doi: 10.1107/S1600536811023749 (PMC3152131; doi:10.1107/S1600536811023749)
Supplement: Supplementary file 2 [file e-67-o1753-Isup2.hkl]

# 
# h,k,l, Fc-squared, Fo-squared, sigma(Fo-squared) and status flag 
# 
data_I
_shelx_title ' tref in C2/c' 
_shelx_refln_list_code          4 
_shelx_F_calc_maximum      144.11 
_exptl_crystal_F_000       952.00 
_reflns_d_resolution_high  0.7707 
 
loop_ 
 _symmetry_equiv_pos_as_xyz 
 'x, y, z' 
 '-x, y, -z+1/2' 
 'x+1/2, y+1/2, z' 
 '-x+1/2, y+1/2, -z+1/2' 
 '-x, -y, -z' 
 'x, -y, z-1/2' 
 '-x+1/2, -y+1/2, -z' 
 'x+1/2, -y+1/2, z-1/2' 
 
_cell_length_a    11.6438 
_cell_length_b    16.2277 
_cell_length_c    12.4314 
_cell_angle_alpha  90.000 
_cell_angle_beta   91.752 
_cell_angle_gamma  90.000 
 
_shelx_F_squared_multiplier     1.000 
 
loop_ 
 _refln_index_h 
 _refln_index_k 
 _refln_index_l 
 _refln_F_squared_calc 
 _refln_F_squared_meas 
 _refln_F_squared_sigma 
 _refln_observed_status 
   2   0   0     2313.98     2048.58     18.67 o 
   4   0   0     4665.72     4499.94     51.22 o 
   6   0   0       33.17       48.76      5.50 o 
   8   0   0      223.19      245.91     13.29 o 
  10   0   0       12.88       10.16      5.04 o 
  12   0   0       89.66       88.11      7.43 o 
  14   0   0       20.37       18.30      7.90 o 
   3   1   0     9177.27     9013.60     83.75 o 
   5   1   0       14.08       10.25      1.92 o 
   7   1   0     4237.79     4506.35     41.14 o 
   9   1   0      863.98      973.39     12.39 o 
  11   1   0        5.04        3.81      2.95 o 
  13   1   0       35.88       33.04      5.59 o 
  15   1   0      129.36      116.85      9.27 o 
   2   2   0    11463.21    13244.09    154.17 o 
   4   2   0     2824.83     2769.86     21.71 o 
   6   2   0      441.01      490.31      6.41 o 
   8   2   0      335.60      344.86      5.83 o 
  10   2   0      249.50      249.31      6.72 o 
  12   2   0        8.65       11.69      3.67 o 
  14   2   0        0.06       -0.96      4.42 o 
   3   3   0     4738.60     4657.80     37.57 o 
   5   3   0       50.45       65.68      3.08 o 
   7   3   0      990.09      941.80     10.78 o 
   9   3   0      595.31      631.91      9.42 o 
  11   3   0      210.52      242.42      6.73 o 
  13   3   0      118.19      125.50      6.99 o 
   4   4   0      129.47      153.31      2.65 o 
   6   4   0      229.21      219.63      4.19 o 
   8   4   0        0.09        1.72      2.64 o 
  10   4   0      798.28      859.92     12.31 o 
  12   4   0      121.51      131.68      5.93 o 
  14   4   0        5.11       -2.10      4.26 o 
   1   5   0        6.98        4.43      0.82 o 
   3   5   0     1239.63     1120.88     12.34 o 
   5   5   0      291.81      293.68      5.91 o 
   7   5   0     3698.04     3841.49     56.11 o 
   9   5   0      512.04      517.25      8.68 o 
  11   5   0        8.39        4.34      3.16 o 
  13   5   0      112.18      138.41      7.84 o 
   0   6   0     7546.81     7748.84     77.08 o 
   2   6   0     1278.39     1268.28     16.19 o 
   4   6   0      180.75      166.58      3.09 o 
   6   6   0       18.93       33.86      2.16 o 
   8   6   0      497.40      573.64      9.18 o 
  10   6   0     1306.52     1346.98     28.45 o 
  12   6   0       48.43       63.11      8.34 o 
  14   6   0       43.57       41.03      7.60 o 
   1   7   0     3289.94     3289.68     23.41 o 
   3   7   0    16123.49    16275.41    249.30 o 
   5   7   0      401.74      431.79      8.35 o 
   7   7   0     3609.47     3610.34     37.58 o 
   9   7   0      288.47      300.11      7.81 o 
  11   7   0       12.40        5.29      3.66 o 
  13   7   0        0.10        1.89      4.03 o 
   0   8   0       99.93       96.35      1.83 o 
   2   8   0     2742.28     2735.07     17.74 o 
   4   8   0     6822.94     6981.62     61.25 o 
   6   8   0       14.04       21.20      2.22 o 
   8   8   0      350.21      359.09      5.98 o 
  10   8   0      570.31      591.38     14.28 o 
  12   8   0      391.45      356.45     14.23 o 
   1   9   0      202.61      251.63      3.71 o 
   3   9   0      242.90      243.25      3.27 o 
   5   9   0       82.46      102.45      5.34 o 
   7   9   0      163.84      160.90      7.47 o 
   9   9   0      130.26      146.48      5.58 o 
  11   9   0      476.61      483.77     10.57 o 
  13   9   0      250.10      267.67      8.25 o 
   0  10   0     1108.29      992.86     10.04 o 
   2  10   0      837.11      836.16      7.12 o 
   4  10   0     2289.13     2285.39     18.52 o 
   6  10   0     1244.19     1278.37     12.90 o 
   8  10   0      582.20      598.26     10.04 o 
  10  10   0       26.29       30.88      3.55 o 
  12  10   0      234.24      286.21      8.29 o 
   1  11   0     1082.83     1053.46      7.61 o 
   3  11   0      184.26      207.60      4.25 o 
   5  11   0      609.31      612.83      9.77 o 
   7  11   0       69.55       70.65      3.51 o 
   9  11   0      237.17      241.11      6.96 o 
  11  11   0      200.79      213.54      8.01 o 
   0  12   0     1028.98      924.43     11.31 o 
   2  12   0     1024.23     1010.06      8.27 o 
   4  12   0      566.80      536.87      5.84 o 
   6  12   0        0.13        3.95      2.13 o 
   8  12   0       31.47       35.20      3.78 o 
  10  12   0      179.33      174.82     11.78 o 
  12  12   0      145.24      125.15      9.49 o 
   1  13   0     6085.16     5890.05     43.98 o 
   3  13   0      683.09      663.22      8.27 o 
   5  13   0     1508.84     1437.72     15.81 o 
   7  13   0      254.18      277.31      8.12 o 
   9  13   0       12.43       20.66      3.64 o 
  11  13   0       99.07       94.37      6.18 o 
   0  14   0     1817.99     1749.07     18.17 o 
   2  14   0      400.61      411.83      5.56 o 
   4  14   0      653.98      677.60      9.13 o 
   6  14   0      464.51      442.05      6.67 o 
   8  14   0      163.68      169.25      5.16 o 
  10  14   0        1.09        1.65      3.08 o 
   1  15   0     1335.68     1327.05     10.03 o 
   3  15   0       49.54       50.43      3.05 o 
   5  15   0      140.48      142.51      4.68 o 
   7  15   0        6.69        4.69      2.80 o 
   9  15   0        0.86        3.16      2.44 o 
   0  16   0      796.14      788.85     10.40 o 
   2  16   0      491.46      493.25      7.18 o 
   4  16   0       18.55       16.02      2.56 o 
   6  16   0       15.39        5.61      2.91 o 
   8  16   0      140.91      145.23      7.24 o 
   1  17   0      286.94      278.84      4.51 o 
   3  17   0      123.91      124.54      4.13 o 
   5  17   0      232.97      235.89      7.78 o 
   7  17   0      128.51      101.18      4.97 o 
   0  18   0      107.21      104.77     12.16 o 
   2  18   0        3.40        4.42      2.16 o 
   4  18   0      119.34      146.49      4.83 o 
   6  18   0        0.52       -3.14      3.14 o 
   1  19   0       10.88        8.62      2.79 o 
   3  19   0       56.99       64.46      3.64 o 
   5  19   0       49.88       53.16      4.21 o 
   0  20   0       40.94       40.40      4.66 o 
   2  20   0      130.77      130.21      4.77 o 
   4  20   0       52.89       49.92      6.49 o 
 -15   1   1      505.79      505.60     13.06 o 
 -13   1   1      155.41      147.81      8.03 o 
 -11   1   1       14.50       14.52      3.42 o 
  -9   1   1      111.53      126.25      4.63 o 
  -7   1   1     2192.36     2337.33     22.18 o 
  -5   1   1     7440.25     7459.09     69.20 o 
  -3   1   1     1531.31     1567.26     11.46 o 
   5   1   1     5405.35     5549.18     58.36 o 
   7   1   1      134.07      135.45      6.68 o 
   9   1   1      417.72      424.90      7.71 o 
  11   1   1       23.63       21.56      5.72 o 
  13   1   1       32.29       33.25      5.11 o 
  15   1   1        0.15        0.46      4.13 o 
 -14   2   1      107.02      104.50      7.49 o 
 -12   2   1      161.28      141.09      7.37 o 
 -10   2   1      143.49      145.01      5.33 o 
  -8   2   1     1135.30     1171.78     14.44 o 
  -6   2   1     2375.79     2548.34     22.10 o 
  -4   2   1      205.21      148.67      2.75 o 
  -2   2   1      867.21      805.97      5.86 o 
   0   2   1     1699.32     1698.73     21.43 o 
   4   2   1     1766.86     1920.43     16.48 o 
   6   2   1      495.12      499.58      7.81 o 
   8   2   1      364.38      348.51      6.58 o 
  10   2   1      268.94      264.20      7.51 o 
  12   2   1        4.05        6.29      5.35 o 
  14   2   1        0.26        1.41      4.26 o 
 -13   3   1       41.80       39.16      5.88 o 
 -11   3   1        1.70        4.85      3.44 o 
  -9   3   1       97.53      108.03      4.19 o 
  -7   3   1     2584.69     2879.17     27.34 o 
  -5   3   1     8664.74     8866.56     88.09 o 
  -3   3   1      940.86      904.52      8.22 o 
  -1   3   1    15464.35    20101.43    396.68 o 
   1   3   1    11704.82    13952.75    730.08 o 
   3   3   1      941.61      880.72     10.98 o 
   5   3   1      146.26      168.12      4.50 o 
   7   3   1      869.80      861.57      9.62 o 
   9   3   1      602.51      607.88      9.25 o 
  11   3   1      162.30      181.07      9.51 o 
  13   3   1       61.37       50.22      6.27 o 
 -14   4   1       36.19       22.33      5.15 o 
 -12   4   1        0.11        1.72      3.27 o 
 -10   4   1      307.71      318.57      7.68 o 
  -8   4   1      189.06      217.19      5.67 o 
  -6   4   1        2.45       11.11      2.16 o 
  -4   4   1      169.92      158.28      3.17 o 
  -2   4   1    11097.02    11303.57    247.58 o 
   0   4   1     2223.10     2191.46     15.29 o 
   2   4   1    19291.19    23157.39    693.16 o 
   4   4   1     4179.71     4370.36     36.67 o 
   6   4   1       60.03       75.13      3.05 o 
   8   4   1      163.21      168.66      4.74 o 
  10   4   1      347.11      363.91     14.01 o 
  12   4   1      168.04      177.12     10.28 o 
  14   4   1       22.05       23.73      6.04 o 
 -13   5   1       23.77       25.96      6.40 o 
 -11   5   1        0.35        4.18      3.37 o 
  -9   5   1      820.56      843.73     13.69 o 
  -7   5   1     1764.19     1762.40     21.04 o 
  -5   5   1     4979.95     5355.96     44.27 o 
  -3   5   1     1663.41     1681.01     11.68 o 
  -1   5   1    10533.41    11047.97    122.96 o 
   1   5   1     5722.34     5578.04     35.45 o 
   3   5   1    18382.46    19903.93    341.55 o 
   5   5   1     4870.78     5129.84     46.63 o 
   7   5   1      520.31      491.51      8.34 o 
   9   5   1     1262.11     1305.94     27.13 o 
  11   5   1      311.66      314.49     11.25 o 
  13   5   1      148.42      167.27      7.83 o 
 -14   6   1        1.19       -2.00      3.43 o 
 -12   6   1      105.46      113.21      6.86 o 
 -10   6   1       65.30       58.56      4.99 o 
  -8   6   1      578.98      604.60      7.90 o 
  -6   6   1      934.21     1025.59     15.80 o 
  -4   6   1     1095.03     1195.42      9.36 o 
  -2   6   1     1338.81     1449.48      9.17 o 
   0   6   1      674.12      742.52      5.26 o 
   2   6   1       70.50       61.32      3.45 o 
   4   6   1      620.35      593.53      6.62 o 
   6   6   1      164.60      158.15      4.50 o 
   8   6   1       80.16       88.83      5.07 o 
  10   6   1        2.42       -0.63      3.71 o 
  12   6   1       47.00       41.35      4.85 o 
  14   6   1      136.12      143.71      7.65 o 
 -13   7   1        6.16        6.56      3.89 o 
 -11   7   1       84.20       80.89      5.22 o 
  -9   7   1      587.06      582.70      9.04 o 
  -7   7   1        0.85        0.21      1.95 o 
  -5   7   1     2636.57     2911.44     23.20 o 
  -3   7   1      850.41      828.59      6.57 o 
  -1   7   1      453.34      472.27      5.60 o 
   1   7   1     1564.06     1492.58     11.55 o 
   3   7   1     2577.68     2664.83     20.31 o 
   5   7   1      161.15      198.73      3.90 o 
   7   7   1        0.12        2.83      1.87 o 
   9   7   1       17.82       21.05      4.75 o 
  11   7   1       14.74        9.96      3.75 o 
  13   7   1      258.42      285.96     12.99 o 
 -12   8   1       12.71       14.78      4.05 o 
 -10   8   1      211.75      197.31      6.56 o 
  -8   8   1      299.55      337.32      6.19 o 
  -6   8   1     1616.18     1732.95     23.64 o 
  -4   8   1     2314.80     2497.89     19.55 o 
  -2   8   1      111.87      111.73      4.08 o 
   0   8   1     1957.78     1969.25     11.48 o 
   2   8   1     3144.62     3278.25     27.33 o 
   4   8   1     7950.10     7801.86     69.26 o 
   6   8   1     4038.85     3960.99     34.29 o 
   8   8   1        5.47        6.55      2.89 o 
  10   8   1     1217.88     1284.98     41.68 o 
  12   8   1      399.03      394.21     12.18 o 
 -13   9   1       39.71       49.48      6.56 o 
 -11   9   1       23.20       24.56      3.63 o 
  -9   9   1      539.74      573.25     10.24 o 
  -7   9   1      156.43      174.65      4.54 o 
  -5   9   1      962.28     1024.26      9.65 o 
  -3   9   1      471.60      481.48      4.90 o 
  -1   9   1        3.70       31.68     14.36 o 
   1   9   1       32.83       35.83      2.21 o 
   3   9   1      993.27      996.18     11.41 o 
   5   9   1     2270.60     2281.59     26.26 o 
   7   9   1      686.77      705.30      9.93 o 
   9   9   1     1268.50     1284.59     23.09 o 
  11   9   1       46.79       51.50      4.84 o 
  13   9   1      146.46      195.96      9.51 o 
 -12  10   1        1.05        7.16      3.44 o 
 -10  10   1        8.50       11.40      3.30 o 
  -8  10   1       66.50       61.24      3.96 o 
  -6  10   1      123.24      134.06      4.72 o 
  -4  10   1     1028.03     1117.87      9.79 o 
  -2  10   1     1130.87     1201.21      8.90 o 
   0  10   1      197.67      199.35      2.27 o 
   2  10   1     1057.02     1005.10      8.37 o 
   4  10   1     1045.86     1005.32      8.20 o 
   6  10   1      368.04      365.20      6.60 o 
   8  10   1        0.01        1.69      2.09 o 
  10  10   1        2.19        5.88      3.52 o 
  12  10   1       59.70       78.32      5.45 o 
 -11  11   1      234.08      243.18     11.02 o 
  -9  11   1       37.50       38.77      3.56 o 
  -7  11   1       25.75       23.83      2.89 o 
  -5  11   1       98.63      120.72      3.47 o 
  -3  11   1       99.87      113.19      2.69 o 
  -1  11   1      350.40      369.68      3.69 o 
   1  11   1      424.59      390.92      4.07 o 
   3  11   1      582.28      493.36      5.62 o 
   5  11   1     2269.26     2270.77     20.76 o 
   7  11   1      999.63      992.86     16.51 o 
   9  11   1        2.00        3.85      2.63 o 
  11  11   1       74.48       88.24      5.08 o 
 -12  12   1        0.02       -3.46      3.70 o 
 -10  12   1        2.99        5.53      3.38 o 
  -8  12   1        2.11        5.32      2.46 o 
  -6  12   1       32.18       38.20      2.69 o 
  -4  12   1        3.64       -0.09      1.55 o 
  -2  12   1     1134.51     1124.75     10.30 o 
   0  12   1       36.24       26.34      2.26 o 
   2  12   1     2530.58     2363.85     21.49 o 
   4  12   1     9935.51     9722.60     99.02 o 
   6  12   1     1759.28     1709.95     16.76 o 
   8  12   1       87.48       78.46      3.90 o 
  10  12   1        3.86        1.19      2.88 o 
  12  12   1       36.86       25.48      5.24 o 
 -11  13   1        4.61        6.62      3.67 o 
  -9  13   1        4.07        6.30      3.17 o 
  -7  13   1      116.32      115.69      4.48 o 
  -5  13   1      191.79      167.11      4.35 o 
  -3  13   1       44.38       51.32      3.13 o 
  -1  13   1      592.22      613.21      5.34 o 
   1  13   1      343.65      332.23      3.83 o 
   3  13   1       35.77       51.01      6.26 o 
   5  13   1       94.12      100.57      3.46 o 
   7  13   1      515.78      478.66      9.46 o 
   9  13   1       50.01       53.90      4.78 o 
  11  13   1      468.23      536.57     15.61 o 
 -10  14   1        1.13        1.02      3.08 o 
  -8  14   1       26.51       28.57      2.99 o 
  -6  14   1        0.16        0.18      2.39 o 
  -4  14   1      545.11      520.56      6.79 o 
  -2  14   1      797.73      811.64      7.30 o 
   0  14   1      789.63      777.50      7.10 o 
   2  14   1     5906.70     5790.77     53.32 o 
   4  14   1      565.93      545.50      7.16 o 
   6  14   1     1212.65     1182.42     15.54 o 
   8  14   1      143.31      134.81     11.56 o 
  10  14   1      581.01      645.25     13.96 o 
  -9  15   1       16.14       14.72      3.42 o 
  -7  15   1       49.50       47.76      3.24 o 
  -5  15   1       25.28       24.16      3.22 o 
  -3  15   1        9.25       10.66      2.23 o 
  -1  15   1       21.03       20.24      1.82 o 
   1  15   1      155.22      150.99      3.91 o 
   3  15   1     4301.26     4291.33     42.44 o 
   5  15   1     1064.54     1046.28     13.38 o 
   7  15   1     2393.12     2343.61     25.49 o 
   9  15   1      163.18      154.29      5.07 o 
  -8  16   1        5.01        5.20      2.83 o 
  -6  16   1       18.45       23.92      3.28 o 
  -4  16   1       33.97       34.13      3.22 o 
  -2  16   1       64.82       65.78      2.71 o 
   0  16   1      514.72      514.00      6.95 o 
   2  16   1      105.54      111.30      7.24 o 
   4  16   1        0.72       -0.37      3.18 o 
   6  16   1      837.64      824.34     13.63 o 
   8  16   1      298.14      284.77      7.09 o 
  -7  17   1       18.86       11.78      3.28 o 
  -5  17   1      284.95      311.64      6.54 o 
  -3  17   1      125.00      140.25      5.40 o 
  -1  17   1       32.98       33.77      2.66 o 
   1  17   1      840.49      866.41     10.95 o 
   3  17   1      140.35      127.43      4.40 o 
   5  17   1       48.69       38.71      4.73 o 
   7  17   1      460.15      469.07     10.93 o 
  -6  18   1      358.18      405.16      9.95 o 
  -4  18   1      129.32      143.58      4.14 o 
  -2  18   1        6.19        7.39      2.02 o 
   0  18   1      483.89      512.83      8.19 o 
   2  18   1      541.64      558.10      7.11 o 
   4  18   1       21.60       22.60      3.03 o 
   6  18   1        2.44        2.67      2.93 o 
  -5  19   1        1.87        3.52      3.01 o 
  -3  19   1       41.37       40.37      2.92 o 
  -1  19   1        1.05        2.22      1.76 o 
   1  19   1      211.54      211.96      5.18 o 
   3  19   1      201.60      199.82      5.63 o 
   5  19   1        0.16        3.11      2.90 o 
  -4  20   1      151.84      169.40      6.17 o 
  -2  20   1        0.06       -2.30      2.30 o 
   0  20   1      309.06      312.08      6.66 o 
   2  20   1       15.04       12.47      2.46 o 
   4  20   1        1.08        8.94      2.87 o 
 -14   0   2      649.06      661.28     21.93 o 
 -12   0   2      257.99      314.47     13.32 o 
 -10   0   2      525.19      480.94     14.21 o 
  -8   0   2        0.60       -0.13      4.40 o 
  -6   0   2     1153.78     1281.33     24.75 o 
  -4   0   2     8566.36     8266.84    105.98 o 
  -2   0   2     6879.10     6570.08     77.78 o 
   2   0   2      455.26      451.20      7.33 o 
   4   0   2    17389.36    19828.80    334.84 o 
   6   0   2    20768.56    21834.40    562.93 o 
   8   0   2     4852.76     4945.66    112.77 o 
  10   0   2     2716.85     2853.85     46.91 o 
  12   0   2        1.82        4.16      6.42 o 
  14   0   2        0.34        2.75      6.37 o 
 -15   1   2      660.07      600.60     16.27 o 
 -13   1   2      667.14      637.83     14.18 o 
 -11   1   2       28.48       27.63      5.82 o 
  -9   1   2       59.75       58.79      4.00 o 
  -7   1   2       47.50       72.64      3.28 o 
  -5   1   2        8.93        3.34      1.91 o 
  -3   1   2     2595.39     2369.56     17.20 o 
  -1   1   2        1.30        1.83      0.56 o 
   1   1   2       64.73       84.34      1.72 o 
   3   1   2     7603.76     7186.86     61.76 o 
   5   1   2     6072.94     6156.81     56.85 o 
   7   1   2      708.45      758.48      9.70 o 
   9   1   2      312.96      284.23     11.25 o 
  11   1   2      196.89      184.68      9.78 o 
  13   1   2       47.88       51.65      5.26 o 
 -14   2   2      153.67      164.66     10.17 o 
 -12   2   2      891.28      830.50     16.55 o 
 -10   2   2       12.20       17.37      3.59 o 
  -8   2   2       64.03       56.06      2.95 o 
  -6   2   2      125.40      136.33      4.76 o 
  -4   2   2      138.39      136.02      3.36 o 
  -2   2   2      237.81      213.86      3.01 o 
   0   2   2     2462.36     2881.52    228.44 o 
   2   2   2       32.64       27.77      2.38 o 
   4   2   2       15.66       17.02      3.31 o 
   6   2   2     3746.09     3853.97     35.31 o 
   8   2   2      717.71      784.30     11.74 o 
  10   2   2      672.44      672.98     10.91 o 
  12   2   2        0.16        3.44      3.21 o 
  14   2   2      118.81      123.86      8.78 o 
 -13   3   2      384.93      347.08     11.91 o 
 -11   3   2      133.38      100.52      6.95 o 
  -9   3   2       33.48       26.85      3.27 o 
  -7   3   2      294.19      298.54      6.48 o 
  -5   3   2      994.49     1011.68     16.01 o 
  -3   3   2     1296.89     1336.90      8.94 o 
  -1   3   2     3288.89     3199.06     18.03 o 
   1   3   2      210.02      189.67      1.79 o 
   3   3   2      312.32      302.71      7.68 o 
   5   3   2     2311.66     2577.40     22.32 o 
   7   3   2     3106.49     3222.99     30.37 o 
   9   3   2      527.23      511.77      9.33 o 
  11   3   2       25.01       28.21      4.69 o 
  13   3   2     1037.66     1082.88     19.19 o 
 -14   4   2        5.00        7.91      5.06 o 
 -12   4   2        7.27        6.23      4.02 o 
 -10   4   2       14.25        7.83      3.03 o 
  -8   4   2        0.02       -1.17      2.25 o 
  -6   4   2      771.96      859.79      8.74 o 
  -4   4   2     6433.61     6810.73     55.04 o 
  -2   4   2      513.97      470.99      3.63 o 
   0   4   2      375.05      382.32      2.14 o 
   2   4   2      712.63      677.74      6.75 o 
   4   4   2       78.27      102.22      2.27 o 
   6   4   2        0.65        3.28      1.66 o 
   8   4   2       35.64       22.53      2.64 o 
  10   4   2     1470.04     1514.89     25.54 o 
  12   4   2      112.99      130.45      6.72 o 
  14   4   2       31.29       29.21      5.48 o 
 -13   5   2      187.84      187.49      8.86 o 
 -11   5   2        0.88        2.06      2.75 o 
  -9   5   2        9.49        7.98      2.67 o 
  -7   5   2      261.40      253.70      6.44 o 
  -5   5   2      659.20      688.09      6.49 o 
  -3   5   2      815.25      832.86     12.45 o 
  -1   5   2      916.18      793.77      4.68 o 
   1   5   2     2110.00     1903.74     13.36 o 
   3   5   2      408.76      406.57      3.92 o 
   5   5   2      917.32      913.82      9.71 o 
   7   5   2       14.87       22.33      2.31 o 
   9   5   2      340.19      348.23     10.10 o 
  11   5   2      357.85      366.87     17.47 o 
  13   5   2        5.49        9.07      4.72 o 
 -14   6   2        0.35       -2.69      4.19 o 
 -12   6   2      502.29      449.01      9.39 o 
 -10   6   2      133.37       98.17      5.02 o 
  -8   6   2        4.66       -0.68      1.84 o 
  -6   6   2       19.00       31.25      2.24 o 
  -4   6   2     1573.44     1659.54     12.47 o 
  -2   6   2     8499.60     9357.73     72.48 o 
   0   6   2      130.51      151.46      1.42 o 
   2   6   2     1662.17     1562.13     10.27 o 
   4   6   2     4504.95     4771.50     41.84 o 
   6   6   2     2983.44     2856.48     30.17 o 
   8   6   2     1113.17     1071.11     15.28 o 
  10   6   2       39.86       36.20      3.72 o 
  12   6   2      351.57      376.21     18.00 o 
  14   6   2       50.74       32.49      5.77 o 
 -13   7   2        0.20        2.85      3.53 o 
 -11   7   2      127.10      121.17      5.26 o 
  -9   7   2      217.29      172.02      5.31 o 
  -7   7   2        9.69       13.32      2.28 o 
  -5   7   2      204.58      211.10      3.99 o 
  -3   7   2    11839.98    13020.78    114.09 o 
  -1   7   2      510.47      604.92      9.68 o 
   1   7   2      317.89      320.57      8.96 o 
   3   7   2      182.43      205.36      6.33 o 
   5   7   2     1247.82     1125.08     11.34 o 
   7   7   2      827.04      786.64     18.79 o 
   9   7   2      388.85      358.73     10.19 o 
  11   7   2       15.03       17.03      4.05 o 
  13   7   2      661.63      690.82     25.54 o 
 -12   8   2       40.14       37.17      4.64 o 
 -10   8   2      120.10      108.60      4.40 o 
  -8   8   2       11.45       16.56      2.32 o 
  -6   8   2      462.68      434.01      5.94 o 
  -4   8   2       78.34      108.81      2.69 o 
  -2   8   2     1013.37     1117.21      7.55 o 
   0   8   2     1206.50     1188.88      8.97 o 
   2   8   2      286.29      324.36      8.18 o 
   4   8   2      542.74      540.06      5.76 o 
   6   8   2        8.10        4.58      2.91 o 
   8   8   2       21.21       21.01      2.80 o 
  10   8   2       83.44       87.52      6.48 o 
  12   8   2      395.54      422.12     20.64 o 
 -13   9   2       26.71       19.44      4.38 o 
 -11   9   2      210.20      189.32      6.95 o 
  -9   9   2       79.80       59.08      4.45 o 
  -7   9   2       14.52        9.51      2.42 o 
  -5   9   2       44.24       74.33      3.03 o 
  -3   9   2     2082.45     2309.78     14.97 o 
  -1   9   2       27.31       15.89      1.50 o 
   1   9   2      813.57      792.11     11.79 o 
   3   9   2       71.19       71.77      1.98 o 
   5   9   2      107.01      125.27      3.06 o 
   7   9   2        5.93        6.32      2.35 o 
   9   9   2      215.14      225.12     10.05 o 
  11   9   2       36.87       40.05      5.36 o 
  13   9   2       39.71       47.04     10.11 o 
 -12  10   2       59.93       45.03      5.44 o 
 -10  10   2      205.78      185.18      6.76 o 
  -8  10   2      108.92       88.20      4.39 o 
  -6  10   2      374.28      364.99      5.42 o 
  -4  10   2       27.21       33.52      2.04 o 
  -2  10   2     2302.58     2521.80     20.51 o 
   0  10   2       25.20       26.56      1.26 o 
   2  10   2       12.05       16.17      1.90 o 
   4  10   2      613.08      616.44      6.38 o 
   6  10   2     8469.61     8441.12     82.03 o 
   8  10   2      876.97      866.49     10.74 o 
  10  10   2      111.82      128.95      6.27 o 
  12  10   2      547.28      577.83     13.04 o 
 -11  11   2       57.43       57.41      5.01 o 
  -9  11   2      121.52      133.03      6.52 o 
  -7  11   2       80.21       55.73      4.02 o 
  -5  11   2       22.91       16.61      1.70 o 
  -3  11   2     1157.22     1219.16      9.18 o 
  -1  11   2     3286.93     3386.99     30.09 o 
   1  11   2       19.87       12.63      1.11 o 
   3  11   2     1041.81     1006.39     11.16 o 
   5  11   2     1209.02     1177.68     10.06 o 
   7  11   2     1830.27     1826.07     25.19 o 
   9  11   2      598.28      651.57     13.23 o 
  11  11   2       57.15       53.63      4.73 o 
 -12  12   2        0.18        3.08      3.71 o 
 -10  12   2      177.92      167.36      6.33 o 
  -8  12   2       13.54       19.51      2.92 o 
  -6  12   2        2.38        2.80      1.99 o 
  -4  12   2        1.57        4.43      1.73 o 
  -2  12   2       23.14       21.34      2.07 o 
   0  12   2      741.82      729.76      5.65 o 
   2  12   2     1200.09     1153.19     10.69 o 
   4  12   2     2563.42     2481.52     25.44 o 
   6  12   2      220.69      211.57      4.77 o 
   8  12   2      531.94      545.37     15.02 o 
  10  12   2       52.07       47.04      3.98 o 
  12  12   2      420.44      481.06     12.59 o 
 -11  13   2      679.32      653.77     13.19 o 
  -9  13   2       26.33       21.09      3.64 o 
  -7  13   2       11.22       12.38      2.56 o 
  -5  13   2       30.25       37.62      2.76 o 
  -3  13   2       58.63       52.52      2.88 o 
  -1  13   2      254.70      259.50      3.61 o 
   1  13   2      314.71      297.49      5.33 o 
   3  13   2       53.44       57.47      2.78 o 
   5  13   2     7697.62     7821.78     71.40 o 
   7  13   2     4120.17     4134.61     53.97 o 
   9  13   2      610.23      629.77     10.89 o 
  11  13   2        1.34        0.79      3.62 o 
 -10  14   2        1.41        1.95      3.20 o 
  -8  14   2       59.74       61.68      4.47 o 
  -6  14   2        4.36        6.90      1.79 o 
  -4  14   2       21.75       12.32      2.33 o 
  -2  14   2       73.12       63.58      1.94 o 
   0  14   2      663.83      650.98      6.97 o 
   2  14   2     1942.00     1947.64     16.34 o 
   4  14   2      168.19      154.70      4.48 o 
   6  14   2     2230.51     2243.20     30.27 o 
   8  14   2       52.10       36.24      3.82 o 
  10  14   2       10.93       11.05      3.71 o 
  -9  15   2        2.79        4.61      2.60 o 
  -7  15   2       28.54       32.59      4.16 o 
  -5  15   2      295.53      281.83      4.79 o 
  -3  15   2      300.32      311.46      4.47 o 
  -1  15   2       74.90       93.95      3.44 o 
   1  15   2      259.28      267.26      4.11 o 
   3  15   2       97.79      101.57      2.91 o 
   5  15   2     2218.48     2180.09     25.49 o 
   7  15   2       44.79       58.73      3.49 o 
   9  15   2      578.65      584.84     13.05 o 
  -8  16   2        1.74        1.41      2.34 o 
  -6  16   2      217.39      205.54      4.72 o 
  -4  16   2        0.71        3.55      2.33 o 
  -2  16   2       43.26       44.81      2.39 o 
   0  16   2       47.16       55.01      2.94 o 
   2  16   2       97.03       96.92      3.18 o 
   4  16   2     1881.97     1924.33     22.39 o 
   6  16   2        7.58        8.28      3.58 o 
   8  16   2      819.03      758.14     15.64 o 
  -7  17   2       53.43       40.30      4.05 o 
  -5  17   2        0.34        0.05      1.87 o 
  -3  17   2       67.19       74.52      5.57 o 
  -1  17   2      105.52      114.63      2.94 o 
   1  17   2       91.48       97.42      4.05 o 
   3  17   2      525.85      552.32      8.20 o 
   5  17   2     1330.96     1339.97     19.32 o 
   7  17   2      194.19      187.98     12.57 o 
  -6  18   2       11.91       10.21      3.32 o 
  -4  18   2      382.65      380.80      7.52 o 
  -2  18   2      230.86      226.46      6.15 o 
   0  18   2     1140.65     1113.53     19.75 o 
   2  18   2     1970.30     1936.26     24.03 o 
   4  18   2      411.88      411.84      6.71 o 
   6  18   2        6.03        5.00      4.63 o 
  -5  19   2      630.61      710.20     15.35 o 
  -3  19   2      191.33      253.76      9.98 o 
  -1  19   2       94.52       96.46      4.88 o 
   1  19   2       17.18       14.86      2.55 o 
   3  19   2        0.68       -0.22      2.39 o 
   5  19   2       41.97       36.56      3.78 o 
  -4  20   2      152.73      181.43      5.69 o 
  -2  20   2      749.89      824.84     27.13 o 
   0  20   2      167.17      161.98      9.75 o 
   2  20   2     1305.26     1264.15     44.12 o 
   4  20   2       33.33       29.60      3.85 o 
 -13   1   3      561.38      546.43     12.27 o 
 -11   1   3     1222.53     1243.25     16.81 o 
  -9   1   3     1833.70     1833.88     19.73 o 
  -7   1   3      299.16      314.78      4.80 o 
  -5   1   3       16.49       13.93      1.56 o 
  -3   1   3      270.73      261.30      3.67 o 
  -1   1   3     3882.82     3645.92     23.06 o 
   1   1   3       62.65       74.38      2.51 o 
   3   1   3    10277.77    10168.57     98.34 o 
   5   1   3      276.73      320.06      4.85 o 
   7   1   3     3458.06     3629.23     50.29 o 
   9   1   3     3117.74     3164.81     39.83 o 
  11   1   3     1082.49     1069.21     37.32 o 
  13   1   3      104.25      107.30      8.88 o 
 -14   2   3       34.64       38.85      6.35 o 
 -12   2   3        7.55       13.98      3.67 o 
 -10   2   3      102.29       99.08      5.02 o 
  -8   2   3      159.95      173.56      4.34 o 
  -6   2   3      733.58      659.11      7.60 o 
  -4   2   3      341.34      279.42      3.65 o 
  -2   2   3     3088.14     3150.15     17.27 o 
   0   2   3      241.45      254.45      2.25 o 
   2   2   3      878.01      832.27      6.62 o 
   4   2   3       12.00       15.63      1.87 o 
   6   2   3     3866.47     4012.00     41.29 o 
   8   2   3      233.39      283.59      7.32 o 
  10   2   3     6706.65     6826.97    117.51 o 
  12   2   3     3623.03     3631.19    116.19 o 
  14   2   3       83.91       75.60      7.94 o 
 -13   3   3     1907.66     1824.70     33.35 o 
 -11   3   3      125.94       98.49      6.10 o 
  -9   3   3       30.73       28.97      4.27 o 
  -7   3   3      276.95      263.03      5.66 o 
  -5   3   3       20.29       27.44      1.92 o 
  -3   3   3      970.10      882.47      5.57 o 
  -1   3   3      190.55      198.65      2.48 o 
   1   3   3      723.09      726.78      9.00 o 
   3   3   3     1235.55     1187.45     12.92 o 
   5   3   3     4260.24     4397.50     50.68 o 
   7   3   3     2035.67     1979.49     27.39 o 
   9   3   3     1988.76     2001.04     37.58 o 
  11   3   3      246.99      238.22      8.45 o 
  13   3   3      275.88      263.15     11.37 o 
 -14   4   3       21.18       15.50      4.37 o 
 -12   4   3       69.70       90.53      5.35 o 
 -10   4   3      885.51      765.10     12.19 o 
  -8   4   3      566.96      504.40      6.37 o 
  -6   4   3      259.24      200.81      4.04 o 
  -4   4   3      673.74      641.28      5.35 o 
  -2   4   3     1019.93     1014.06      6.32 o 
   0   4   3     3927.46     1251.66   1521.02 o 
   2   4   3      329.40      345.70      3.39 o 
   4   4   3      712.72      642.71      7.68 o 
   6   4   3      688.51      681.92      8.77 o 
   8   4   3       90.94       93.41      4.58 o 
  10   4   3      128.80      138.22      6.35 o 
  12   4   3     1056.90     1061.97     35.60 o 
  14   4   3       96.17       99.16      6.96 o 
 -13   5   3        3.82        3.32      4.19 o 
 -11   5   3       17.88       17.63      4.15 o 
  -9   5   3        0.34        0.71      2.19 o 
  -7   5   3        8.97        8.59      1.86 o 
  -5   5   3       40.91       47.05      4.46 o 
  -3   5   3        6.71        8.63      1.15 o 
  -1   5   3     5538.44     6245.04    214.41 o 
   1   5   3     6482.15     8031.10    483.54 o 
   3   5   3      340.07      372.24      4.10 o 
   5   5   3     1046.18     1002.98     16.01 o 
   7   5   3     1468.42     1318.74     24.61 o 
   9   5   3     2563.49     2547.01     43.80 o 
  11   5   3       27.71       23.39      4.68 o 
  13   5   3     1326.03     1409.42     24.13 o 
 -14   6   3      524.71      597.52     13.44 o 
 -12   6   3      286.58      261.73      9.17 o 
 -10   6   3      239.55      215.87      8.19 o 
  -8   6   3        1.99        6.76      2.27 o 
  -6   6   3      149.90      143.78      3.16 o 
  -4   6   3      105.18       94.97      2.45 o 
  -2   6   3      431.01      515.76      5.32 o 
   0   6   3     5016.39     5748.73    142.85 o 
   2   6   3        0.26        1.45      1.00 o 
   4   6   3      606.92      547.25      5.34 o 
   6   6   3     1826.78     1700.10     32.02 o 
   8   6   3     2908.78     2833.09     60.48 o 
  10   6   3      749.34      747.88     25.14 o 
  12   6   3      148.18      138.15      7.59 o 
  14   6   3        0.20        1.93      4.64 o 
 -13   7   3        4.80        6.53      3.68 o 
 -11   7   3      355.43      302.13      9.39 o 
  -9   7   3      528.42      401.90      6.43 o 
  -7   7   3       22.18       34.08      2.45 o 
  -5   7   3       29.46       41.84      2.20 o 
  -3   7   3      432.11      401.92      4.85 o 
  -1   7   3     4008.36     4498.89     32.00 o 
   1   7   3       62.64       70.22      3.71 o 
   3   7   3      109.62      134.19      2.65 o 
   5   7   3       11.35       14.07      1.91 o 
   7   7   3      430.49      453.87      8.60 o 
   9   7   3       50.27       57.89      4.42 o 
  11   7   3        4.44        5.52      3.49 o 
  13   7   3      121.56      120.32      6.76 o 
 -12   8   3        2.27        0.75      2.90 o 
 -10   8   3      253.09      223.57      8.60 o 
  -8   8   3      237.98      199.36      6.64 o 
  -6   8   3       23.91       26.39      2.64 o 
  -4   8   3       60.53       51.96      1.94 o 
  -2   8   3        0.14        3.46      0.96 o 
   0   8   3    13909.56    17088.60    578.98 o 
   2   8   3     1141.39     1184.82     11.16 o 
   4   8   3      856.64      878.98      9.74 o 
   6   8   3      358.75      378.69      5.68 o 
   8   8   3      660.64      656.75     10.21 o 
  10   8   3      206.65      199.45     10.19 o 
  12   8   3        7.59        6.63      4.77 o 
 -13   9   3      223.22      211.46     26.16 o 
 -11   9   3       31.35       28.69      4.57 o 
  -9   9   3       47.70       39.15      3.73 o 
  -7   9   3       47.22       47.61      2.95 o 
  -5   9   3        9.73       10.01      2.02 o 
  -3   9   3       70.71       67.74      1.62 o 
  -1   9   3      215.53      286.88      8.19 o 
   1   9   3      243.86      226.52      2.44 o 
   3   9   3      300.27      286.02      3.66 o 
   5   9   3      316.35      304.93      4.77 o 
   7   9   3     2441.32     2384.01     33.22 o 
   9   9   3     1378.52     1442.83     29.51 o 
  11   9   3      125.14      133.73      7.12 o 
  13   9   3       94.61      106.45      7.35 o 
 -12  10   3      204.02      220.82     28.16 o 
 -10  10   3      583.67      516.53     12.32 o 
  -8  10   3      341.98      298.36     13.35 o 
  -6  10   3       98.51      100.91      4.50 o 
  -4  10   3       15.45       12.87      1.22 o 
  -2  10   3      231.67      256.36      3.37 o 
   0  10   3     1204.05     1213.89     15.99 o 
   2  10   3      485.26      511.17      6.35 o 
   4  10   3     2722.17     2675.96     20.16 o 
   6  10   3      744.49      696.32      8.01 o 
   8  10   3      835.26      815.07     15.48 o 
  10  10   3      305.84      314.87      8.56 o 
  12  10   3      512.66      548.46     19.72 o 
 -11  11   3       86.93      118.88      9.23 o 
  -9  11   3      549.12      459.59     12.22 o 
  -7  11   3      327.60      293.18      5.86 o 
  -5  11   3       16.90        6.56      1.91 o 
  -3  11   3      596.08      574.72      4.66 o 
  -1  11   3      221.72      252.58      2.82 o 
   1  11   3       49.71       44.13      2.42 o 
   3  11   3      279.34      264.66      4.54 o 
   5  11   3      352.98      369.37      4.99 o 
   7  11   3     1591.11     1623.94     19.37 o 
   9  11   3      305.33      319.80      6.47 o 
  11  11   3       90.47      106.32      5.89 o 
 -12  12   3       11.29        9.31      4.20 o 
 -10  12   3      475.45      446.13      8.91 o 
  -8  12   3      235.14      237.00      5.95 o 
  -6  12   3      227.74      194.70      3.53 o 
  -4  12   3      141.33      107.63      3.70 o 
  -2  12   3      126.30      147.94      4.89 o 
   0  12   3      450.35      501.47      6.61 o 
   2  12   3      421.22      420.97      4.75 o 
   4  12   3       96.82       90.98      4.02 o 
   6  12   3      316.60      310.79      8.41 o 
   8  12   3     3267.08     3323.82     57.98 o 
  10  12   3     1330.48     1407.84     30.49 o 
 -11  13   3       19.78       12.67      4.47 o 
  -9  13   3      309.08      289.99     11.80 o 
  -7  13   3      198.27      160.09      3.35 o 
  -5  13   3        0.00        1.56      1.39 o 
  -3  13   3       52.94       55.63      2.87 o 
  -1  13   3      735.33      780.12     11.62 o 
   1  13   3      717.80      751.25      6.29 o 
   3  13   3       70.93       73.37      3.05 o 
   5  13   3     1084.27     1118.86     11.49 o 
   7  13   3     1535.71     1545.08     20.50 o 
   9  13   3       18.48       26.45      3.68 o 
  11  13   3       28.66       33.95      4.51 o 
 -10  14   3      321.02      350.69      9.49 o 
  -8  14   3     1861.44     1660.48     22.43 o 
  -6  14   3       85.52       83.51      3.75 o 
  -4  14   3      320.73      338.81      6.22 o 
  -2  14   3     1101.78     1050.53      8.08 o 
   0  14   3      367.00      379.28      4.94 o 
   2  14   3      730.64      735.08      7.08 o 
   4  14   3      272.77      269.31      6.88 o 
   6  14   3       69.95       67.26      2.98 o 
   8  14   3     1386.22     1467.53     16.47 o 
  10  14   3      865.73      899.83     18.85 o 
  -9  15   3       82.22       57.42      4.54 o 
  -7  15   3       23.18       26.96      3.06 o 
  -5  15   3       15.48       11.04      2.31 o 
  -3  15   3      541.62      545.69      7.07 o 
  -1  15   3       49.75       52.30      2.29 o 
   1  15   3      279.90      277.11      5.43 o 
   3  15   3      154.18      161.69      4.17 o 
   5  15   3        4.55        4.65      2.34 o 
   7  15   3     2225.24     2313.91     33.51 o 
   9  15   3     1048.77     1053.32     13.67 o 
  -8  16   3       19.24       23.53      3.55 o 
  -6  16   3        7.81        2.66      2.69 o 
  -4  16   3       35.62       33.03      3.16 o 
  -2  16   3        0.02       -0.38      1.31 o 
   0  16   3        5.87        8.49      1.77 o 
   2  16   3      415.23      416.86      5.09 o 
   4  16   3     2239.38     2246.20     23.69 o 
   6  16   3        0.96        1.28      4.76 o 
   8  16   3       62.08       61.67      3.78 o 
  -7  17   3      125.82      111.03      6.03 o 
  -5  17   3        0.73        0.04      1.60 o 
  -3  17   3      106.73      107.58      3.12 o 
  -1  17   3      349.89      337.12     12.73 o 
   1  17   3       24.10       22.05      2.79 o 
   3  17   3      203.44      199.38      5.34 o 
   5  17   3       94.85       91.41      5.03 o 
   7  17   3      209.56      188.49      9.11 o 
  -6  18   3      347.34      305.78     10.14 o 
  -4  18   3      881.68      833.61     26.66 o 
  -2  18   3      473.36      517.71     17.63 o 
   0  18   3      458.98      508.63     14.83 o 
   2  18   3      106.24      113.43      3.76 o 
   4  18   3       41.03       40.31      3.66 o 
   6  18   3        7.35       10.19      2.68 o 
  -5  19   3        3.94        1.74      2.40 o 
  -3  19   3       73.07       74.98     13.96 o 
  -1  19   3       39.21       50.32      4.57 o 
   1  19   3      167.26      184.83      7.66 o 
   3  19   3        0.73        1.74      3.24 o 
   5  19   3       29.31       32.38      5.33 o 
  -2  20   3       29.08       40.29     14.49 o 
   0  20   3       83.56       92.39     20.26 o 
   2  20   3      847.33      874.75     32.22 o 
 -14   0   4       44.83       59.49      9.55 o 
 -12   0   4      131.21      146.66     10.13 o 
 -10   0   4      374.20      379.83     14.21 o 
  -8   0   4      599.54      667.66     21.09 o 
  -6   0   4     9922.55     1772.98   5040.73 o 
  -4   0   4     1412.77     1362.14     12.24 o 
  -2   0   4      133.95      136.48      4.46 o 
   2   0   4      248.11      328.71      4.54 o 
   4   0   4     2734.02     2969.61     58.68 o 
   6   0   4     1326.90     1536.56     25.67 o 
   8   0   4      105.05       91.77      8.43 o 
  10   0   4     1067.42     1098.33     57.76 o 
  12   0   4     7848.04     8244.16    428.62 o 
  14   0   4      176.51      233.78     27.05 o 
 -13   1   4       41.25       41.64      6.41 o 
 -11   1   4      902.25      867.87     14.26 o 
  -9   1   4      283.81      284.06      5.72 o 
  -7   1   4      291.79      284.18      5.23 o 
  -5   1   4       96.70      121.01      3.30 o 
  -3   1   4      285.28      275.27      2.81 o 
  -1   1   4       58.16       57.62      0.95 o 
   1   1   4      598.31      550.03      4.86 o 
   3   1   4      642.70      653.30      5.99 o 
   5   1   4     3754.70     4059.67     37.23 o 
   7   1   4     1088.14     1153.77     28.72 o 
   9   1   4     5574.15     5510.63    126.25 o 
  11   1   4     1053.66     1084.46     32.95 o 
  13   1   4      617.23      659.75     25.80 o 
 -14   2   4       25.45       24.04      4.86 o 
 -12   2   4        5.63        2.80      3.35 o 
 -10   2   4        0.26        4.40      2.96 o 
  -8   2   4      530.85      555.33      7.96 o 
  -6   2   4      541.41      528.25      6.75 o 
  -4   2   4       77.43       82.50      1.98 o 
  -2   2   4      564.05      507.48      3.66 o 
   0   2   4       44.01       41.19      1.21 o 
   2   2   4     2849.95     2875.47     20.93 o 
   4   2   4     1954.26     2113.51     17.70 o 
   6   2   4     1705.03     1676.34     18.92 o 
   8   2   4        6.24        6.17      2.85 o 
  10   2   4        1.96        2.96      3.67 o 
  12   2   4       70.24       56.07      5.81 o 
  14   2   4     1585.98     1562.22     58.09 o 
 -13   3   4      232.29      240.55      7.59 o 
 -11   3   4        8.41        7.67      3.08 o 
  -9   3   4      378.81      367.58      7.16 o 
  -7   3   4      444.54      445.32      5.67 o 
  -5   3   4      143.76      113.53      3.96 o 
  -3   3   4        1.30        2.95      1.03 o 
  -1   3   4       87.79       80.49      1.29 o 
   1   3   4     5430.28     5770.91     67.62 o 
   3   3   4     3491.59     3805.15     35.07 o 
   5   3   4       52.28       37.00      2.02 o 
   7   3   4      604.56      581.52     15.28 o 
   9   3   4      977.18      976.87     25.14 o 
  11   3   4      331.13      340.30      9.40 o 
  13   3   4     1170.02     1158.11     38.24 o 
 -14   4   4      598.85      601.77     13.18 o 
 -12   4   4       63.87       63.40      5.04 o 
 -10   4   4      590.62      567.68      9.27 o 
  -8   4   4       35.91       39.68      3.23 o 
  -6   4   4      756.32      739.50      7.45 o 
  -4   4   4      862.11      878.87     10.32 o 
  -2   4   4       80.01       64.87      1.56 o 
   0   4   4       25.48       12.90      2.59 o 
   2   4   4      357.68      292.87      3.84 o 
   4   4   4     2479.24     2663.92     22.86 o 
   6   4   4        5.61        6.67      1.91 o 
   8   4   4      898.63      961.40     24.61 o 
  10   4   4       82.08       82.03      7.23 o 
  12   4   4      382.98      413.50     10.29 o 
  14   4   4      486.16      452.47     39.00 o 
 -13   5   4       76.70       92.03      6.26 o 
 -11   5   4     1162.56     1100.89     15.71 o 
  -9   5   4       38.54       29.67      3.34 o 
  -7   5   4      443.58      420.24      5.65 o 
  -5   5   4      317.63      354.15      5.20 o 
  -3   5   4     1272.17     1241.81      7.78 o 
  -1   5   4        6.60        5.09      1.46 o 
   1   5   4        0.50       -1.15      2.75 o 
   3   5   4     1961.04     2123.20     19.19 o 
   5   5   4     1251.32     1336.19     12.12 o 
   7   5   4      265.74      329.89     14.29 o 
   9   5   4     1518.64     1465.70     52.14 o 
  11   5   4     1958.58     2031.19     72.78 o 
  13   5   4      163.63      182.23      8.13 o 
 -14   6   4      493.61      502.26     19.20 o 
 -12   6   4      271.01      262.50      8.19 o 
 -10   6   4       11.60        4.20      2.76 o 
  -8   6   4       13.40        7.82      2.06 o 
  -6   6   4       28.84       36.23      2.16 o 
  -4   6   4        2.08       -0.50      1.35 o 
  -2   6   4      833.19      804.34      8.55 o 
   0   6   4       42.41       44.44      2.11 o 
   2   6   4    14700.67    18872.33   1088.57 o 
   4   6   4      288.54      274.72      4.12 o 
   6   6   4      250.45      225.03      4.61 o 
   8   6   4       24.73       27.90      3.36 o 
  10   6   4       99.36      101.18      5.10 o 
  12   6   4      169.82      170.88     10.59 o 
 -13   7   4     1354.21     1415.40     22.09 o 
 -11   7   4       33.22       34.93      4.23 o 
  -9   7   4      476.84      439.53      7.17 o 
  -7   7   4      221.47      220.22      5.94 o 
  -5   7   4        2.74        2.29      1.30 o 
  -3   7   4       85.76      104.17      3.69 o 
  -1   7   4      650.57      651.46      8.72 o 
   1   7   4      471.77      413.34     13.15 o 
   3   7   4     6753.28     7384.98     69.78 o 
   5   7   4     2660.73     2671.32     25.20 o 
   7   7   4     1923.04     2022.13     20.60 o 
   9   7   4      434.78      427.83     13.63 o 
  11   7   4      172.95      179.16      7.94 o 
  13   7   4      299.70      319.66     25.14 o 
 -12   8   4      137.74      132.94      7.05 o 
 -10   8   4       68.27       79.67      4.87 o 
  -8   8   4       63.10       36.82      3.59 o 
  -6   8   4        0.13        0.38      1.96 o 
  -4   8   4      605.16      579.52      6.42 o 
  -2   8   4       46.73       48.38      1.63 o 
   0   8   4        5.16        3.15      0.87 o 
   2   8   4      208.92      200.07      5.43 o 
   4   8   4      759.81      746.14      7.02 o 
   6   8   4      859.70      881.62     11.21 o 
   8   8   4     2079.99     2144.03     34.27 o 
  10   8   4      564.57      602.91     17.47 o 
  12   8   4       30.26       30.64      4.35 o 
 -13   9   4      201.36      188.40      7.44 o 
 -11   9   4        1.15        0.62      2.73 o 
  -9   9   4      566.44      532.53      9.00 o 
  -7   9   4      548.31      507.07      8.43 o 
  -5   9   4       67.22       68.97      3.14 o 
  -3   9   4       25.86       23.42      1.65 o 
  -1   9   4      695.99      673.39     13.89 o 
   1   9   4     1988.65     2284.18     14.39 o 
   3   9   4       39.33       48.21      3.35 o 
   5   9   4      193.92      199.97      4.68 o 
   7   9   4      618.68      599.14     12.57 o 
   9   9   4        9.20       10.92      3.88 o 
  11   9   4       67.35       72.07      6.35 o 
  13   9   4      494.75      501.94     21.09 o 
 -12  10   4      416.43      433.74     10.67 o 
 -10  10   4      245.94      246.97      6.95 o 
  -8  10   4      184.89      176.79      4.57 o 
  -6  10   4        0.01        5.40      2.03 o 
  -4  10   4      133.45      126.05      2.48 o 
  -2  10   4      142.79      167.72      4.10 o 
   0  10   4      810.28      836.85      6.90 o 
   2  10   4      637.46      776.50      7.17 o 
   4  10   4      217.50      217.97      3.06 o 
   6  10   4       52.68       49.94      3.99 o 
   8  10   4      137.55      136.59      6.62 o 
  10  10   4      552.81      578.18     13.59 o 
  12  10   4      286.25      302.92     11.66 o 
 -11  11   4        6.17       13.03      3.78 o 
  -9  11   4      343.14      313.68      9.80 o 
  -7  11   4     1747.62     1566.95     26.85 o 
  -5  11   4        4.87        5.01      1.26 o 
  -3  11   4      220.76      229.11      5.03 o 
  -1  11   4      409.23      387.40      5.80 o 
   1  11   4        6.92        4.84      1.14 o 
   3  11   4       39.76       41.26      2.78 o 
   5  11   4      173.60      174.66      3.48 o 
   7  11   4      609.10      616.99      9.09 o 
   9  11   4        9.37       11.65      2.99 o 
  11  11   4        9.20       11.34      3.47 o 
 -10  12   4      430.45      433.79     10.44 o 
  -8  12   4       89.37      102.31      4.55 o 
  -6  12   4      512.35      410.64      9.45 o 
  -4  12   4        0.01        4.65      1.59 o 
  -2  12   4       50.62       54.77      3.15 o 
   0  12   4       22.53       21.89      1.24 o 
   2  12   4      870.84      916.48      7.45 o 
   4  12   4       30.08       23.55      2.78 o 
   6  12   4      552.93      561.03      8.01 o 
   8  12   4        1.99        2.30      2.51 o 
  10  12   4     1041.81     1070.62     17.09 o 
 -11  13   4       36.01       31.64      4.99 o 
  -9  13   4       19.05       19.64      3.64 o 
  -7  13   4     1047.40      930.80     10.97 o 
  -5  13   4      363.05      274.95      5.81 o 
  -3  13   4       65.08       40.48      2.15 o 
  -1  13   4      816.48      912.11     19.13 o 
   1  13   4      589.72      541.87      8.06 o 
   3  13   4       11.08       17.13      3.84 o 
   5  13   4      602.80      604.23      7.70 o 
   7  13   4       11.12       11.20      2.28 o 
   9  13   4      385.41      397.35     16.10 o 
  11  13   4     1232.37     1231.67     30.69 o 
 -10  14   4      249.61      272.15      6.80 o 
  -8  14   4       28.05       25.60      2.61 o 
  -6  14   4      555.61      509.91     10.53 o 
  -4  14   4        0.76        0.14      1.91 o 
  -2  14   4      263.79      254.14      3.84 o 
   0  14   4      259.68      256.07      3.77 o 
   2  14   4       86.33       84.04      2.39 o 
   4  14   4        7.09        6.13      2.31 o 
   6  14   4       44.62       48.70      3.08 o 
   8  14   4        0.10        2.59      2.13 o 
  10  14   4      473.64      458.41     11.46 o 
  -9  15   4      175.94      142.85      8.88 o 
  -7  15   4       38.91       37.13      3.00 o 
  -5  15   4     1352.57     1205.46     36.18 o 
  -3  15   4       60.45       61.04      2.17 o 
  -1  15   4       10.97       11.91      2.20 o 
   1  15   4        8.19        6.15      1.81 o 
   3  15   4        1.14        3.50      1.67 o 
   5  15   4        4.60        3.34      1.98 o 
   7  15   4      159.10      171.24      6.81 o 
   9  15   4      162.42      154.43     14.69 o 
  -8  16   4      401.43      385.22      9.04 o 
  -6  16   4      236.51      160.61     49.45 o 
  -4  16   4       90.26      101.31     11.60 o 
  -2  16   4      154.12      135.18      6.42 o 
   0  16   4       15.75       12.95      1.70 o 
   2  16   4       96.45       88.30      2.67 o 
   4  16   4        1.60        3.54      1.70 o 
   6  16   4        0.87        3.40      2.76 o 
   8  16   4       89.17       86.30      4.30 o 
  -7  17   4       14.87       12.47      6.35 o 
  -5  17   4      121.69       99.32     31.26 o 
  -3  17   4       51.77       44.80      5.89 o 
  -1  17   4      129.66      120.61     10.13 o 
   1  17   4       13.68       17.85      3.72 o 
   3  17   4      196.53      192.18      9.30 o 
   5  17   4       32.68       31.39      3.74 o 
   7  17   4       55.57       50.56      4.65 o 
  -6  18   4      297.63      279.92     12.68 o 
  -4  18   4        3.42       -1.31      4.85 o 
  -2  18   4        7.03       13.37      6.16 o 
   0  18   4       28.12       17.75      6.31 o 
   2  18   4       23.03       16.37      4.35 o 
   4  18   4       19.04       15.67      6.68 o 
   6  18   4       66.69       63.44      5.93 o 
  -5  19   4      281.22      310.62     10.03 o 
  -3  19   4      122.00      133.18      6.87 o 
  -1  19   4       10.88        8.86      3.71 o 
   1  19   4      296.60      359.74      9.50 o 
   3  19   4      240.37      303.84     11.56 o 
   5  19   4      103.56       98.72     20.60 o 
  -2  20   4      141.57      171.85      8.57 o 
   0  20   4       81.96      100.70      9.84 o 
   2  20   4      282.70      348.33     11.03 o 
 -13   1   5      150.42      151.95      5.98 o 
 -11   1   5      164.02      178.29      6.10 o 
  -9   1   5       77.81       89.40      3.71 o 
  -7   1   5       67.47       63.91      2.51 o 
  -5   1   5       25.81       40.25      2.17 o 
  -3   1   5    16146.24    17976.07    223.63 o 
  -1   1   5        0.04       -0.31      0.70 o 
   1   1   5      749.87      711.12     15.13 o 
   3   1   5       17.00       26.72      1.64 o 
   5   1   5      203.26      210.88      4.47 o 
   7   1   5      317.52      331.53     10.69 o 
   9   1   5      141.56      164.61      7.41 o 
  11   1   5       69.21       66.14      5.92 o 
  13   1   5       50.36       34.78      5.90 o 
 -14   2   5        3.21        4.66      4.08 o 
 -12   2   5      372.58      385.06      8.31 o 
 -10   2   5      487.25      484.09      9.75 o 
  -8   2   5      206.85      208.31      5.34 o 
  -6   2   5      739.59      732.53      6.36 o 
  -4   2   5     5267.03     5624.64     42.59 o 
  -2   2   5      258.79      267.35      2.24 o 
   0   2   5       84.40       81.06      2.25 o 
   2   2   5       42.72       64.59      1.90 o 
   4   2   5     5972.66     6332.09     66.17 o 
   6   2   5     3388.98     3707.03     84.30 o 
   8   2   5       38.93       52.30      5.35 o 
  10   2   5      101.13      118.44      7.06 o 
  12   2   5     1796.30     1731.93     72.19 o 
  14   2   5      520.59      477.91     18.60 o 
 -13   3   5      162.50      155.72      7.29 o 
 -11   3   5       18.98       16.17      3.28 o 
  -9   3   5       42.61       44.06      3.05 o 
  -7   3   5       36.98       33.88      2.38 o 
  -5   3   5     2134.46     2265.42     20.98 o 
  -3   3   5     5449.62     5723.20     37.13 o 
  -1   3   5     1797.60     1851.97     12.58 o 
   1   3   5       38.81       61.00      4.42 o 
   3   3   5      644.36      722.55     14.03 o 
   5   3   5        9.54       10.65      2.12 o 
   7   3   5      243.54      234.36      7.57 o 
   9   3   5     1896.31     1863.30     50.15 o 
  11   3   5     1761.97     1716.80     58.49 o 
  13   3   5      260.15      284.01     12.38 o 
 -14   4   5       12.67        7.32      4.26 o 
 -12   4   5       32.85       30.48      3.73 o 
 -10   4   5     1548.08     1525.24     18.36 o 
  -8   4   5      456.56      463.65      7.06 o 
  -6   4   5       37.03       52.14      2.28 o 
  -4   4   5      754.94      827.49      7.08 o 
  -2   4   5        7.04       14.78      1.75 o 
   0   4   5     1190.66     1252.35     10.54 o 
   2   4   5      208.36      232.77      2.79 o 
   4   4   5      234.51      300.73      4.50 o 
   6   4   5      560.44      568.51     13.50 o 
   8   4   5       94.19       91.98      5.11 o 
  10   4   5        2.81        1.95      2.89 o 
  12   4   5       23.44       21.25      4.19 o 
 -13   5   5     2601.70     2571.78     35.46 o 
 -11   5   5      386.00      389.03      9.43 o 
  -9   5   5      197.09      200.27      5.82 o 
  -7   5   5        2.88        5.98      1.93 o 
  -5   5   5       20.58       21.25      2.16 o 
  -3   5   5      140.07      162.65      1.84 o 
  -1   5   5     1473.83     1452.23     10.43 o 
   1   5   5      137.52      142.77      9.63 o 
   3   5   5      526.62      572.28      7.33 o 
   5   5   5     3123.23     3300.96     38.91 o 
   7   5   5     2941.40     3001.77     56.49 o 
   9   5   5      290.63      305.54     15.29 o 
  11   5   5      175.16      182.61      8.36 o 
  13   5   5      241.62      236.34     12.70 o 
 -12   6   5     1146.25     1137.42     18.05 o 
 -10   6   5      491.39      483.07     12.64 o 
  -8   6   5      177.49      169.57      6.42 o 
  -6   6   5     1316.80     1243.51     18.73 o 
  -4   6   5      229.05      241.80      2.90 o 
  -2   6   5       63.78       81.80      2.50 o 
   0   6   5      416.38      473.38      8.08 o 
   2   6   5      589.26      646.43      8.19 o 
   4   6   5       17.61       20.74      2.55 o 
   6   6   5     1565.08     1740.50     17.73 o 
   8   6   5       21.05       20.63      3.30 o 
  10   6   5       29.01       28.00      4.37 o 
  12   6   5      110.59      112.32      6.76 o 
 -13   7   5      343.14      374.84     13.19 o 
 -11   7   5     1942.88     1914.12     28.22 o 
  -9   7   5       21.26       20.74      3.37 o 
  -7   7   5     1526.79     1488.30     17.72 o 
  -5   7   5      757.16      779.44      7.38 o 
  -3   7   5      257.61      254.59      3.34 o 
  -1   7   5      977.08     1099.44     11.99 o 
   1   7   5      289.98      327.70     10.93 o 
   3   7   5       94.11      106.10      4.24 o 
   5   7   5      614.25      638.85      7.71 o 
   7   7   5      700.62      690.85     16.94 o 
   9   7   5       47.35       47.47      4.98 o 
  11   7   5        9.35        8.45      3.90 o 
  13   7   5       41.70       44.08      6.05 o 
 -12   8   5      224.98      201.34      6.82 o 
 -10   8   5     1387.11     1382.82     18.13 o 
  -8   8   5      240.83      232.85      6.48 o 
  -6   8   5      383.69      401.69      7.39 o 
  -4   8   5        0.15        0.55      1.47 o 
  -2   8   5       34.62       45.09      2.64 o 
   0   8   5        9.89        8.70      2.92 o 
   2   8   5       77.81       80.46      3.77 o 
   4   8   5      843.94     1017.26      9.36 o 
   6   8   5      744.06      786.31     14.29 o 
   8   8   5      675.51      689.91     16.28 o 
  10   8   5      216.85      242.09      9.12 o 
  12   8   5        0.81       -0.39      3.92 o 
 -11   9   5      185.63      182.77      6.37 o 
  -9   9   5      503.10      514.29     13.55 o 
  -7   9   5        2.86        5.03      1.97 o 
  -5   9   5      706.97      691.88      6.99 o 
  -3   9   5      109.07      110.01      4.77 o 
  -1   9   5      809.43      790.66     14.07 o 
   1   9   5      346.58      376.51      8.07 o 
   3   9   5      221.05      205.85      3.44 o 
   5   9   5      232.65      249.05      5.82 o 
   7   9   5      168.78      166.16      7.34 o 
   9   9   5     1050.44     1022.04     30.97 o 
  11   9   5        1.17        3.71      4.68 o 
 -12  10   5      531.96      578.16     15.35 o 
 -10  10   5       23.00       27.81      4.32 o 
  -8  10   5      311.17      313.04      8.47 o 
  -6  10   5      222.43      238.54      5.50 o 
  -4  10   5       38.62       39.07      3.50 o 
  -2  10   5       75.15       78.07      3.84 o 
   0  10   5      462.17      441.35      7.53 o 
   2  10   5      440.63      409.48     11.38 o 
   4  10   5        9.48        4.25      1.71 o 
   6  10   5       56.40       59.41      5.61 o 
   8  10   5      511.50      495.58      9.26 o 
  10  10   5      229.79      243.60     14.42 o 
  12  10   5      139.46      159.84      9.26 o 
 -11  11   5       11.94        5.21      2.78 o 
  -9  11   5       41.57       38.59      3.77 o 
  -7  11   5      203.55      189.52      5.70 o 
  -5  11   5     1061.05      968.34     12.18 o 
  -3  11   5       51.21       20.51      3.87 o 
  -1  11   5       43.12       27.10      2.95 o 
   1  11   5      156.22      143.22      6.22 o 
   3  11   5        2.84        2.42      1.20 o 
   5  11   5       67.00       57.33      2.80 o 
   7  11   5        9.85        7.87      2.53 o 
   9  11   5       11.44       12.15      4.18 o 
  11  11   5      361.58      358.32     12.44 o 
 -10  12   5        2.82        3.51      3.14 o 
  -8  12   5       45.22       47.47      3.73 o 
  -6  12   5        3.42        1.39      1.32 o 
  -4  12   5      698.39      562.12      8.33 o 
  -2  12   5      323.39      221.57      6.60 o 
   0  12   5        4.22        1.75      2.67 o 
   2  12   5       68.33       72.85      2.89 o 
   4  12   5        7.38        7.99      2.11 o 
   6  12   5       46.38       47.76      2.41 o 
   8  12   5        1.73        0.89      2.09 o 
  10  12   5     1028.13     1010.01     13.85 o 
 -11  13   5        0.42        1.50      4.21 o 
  -9  13   5      228.70      202.75      6.34 o 
  -7  13   5      305.60      300.81      5.28 o 
  -5  13   5       44.81       44.64      2.65 o 
  -3  13   5        0.01       -0.28      1.59 o 
  -1  13   5        1.47        2.24      1.06 o 
   1  13   5        5.66       14.10      2.08 o 
   3  13   5       10.18        7.13      1.18 o 
   5  13   5       13.20        7.39      2.18 o 
   7  13   5        5.68        5.14      1.98 o 
   9  13   5      306.61      268.77      8.42 o 
 -10  14   5       86.44       97.53      5.90 o 
  -8  14   5      916.58      799.80     22.15 o 
  -6  14   5       37.07       23.93      2.83 o 
  -4  14   5     1255.82     1062.94     17.20 o 
  -2  14   5      612.61      441.52     16.66 o 
   0  14   5        3.43        2.47      3.17 o 
   2  14   5       91.91       96.40      3.81 o 
   4  14   5       22.47       18.92      1.57 o 
   6  14   5       20.80       29.01      3.39 o 
   8  14   5      201.94      220.62      5.92 o 
  10  14   5        4.26        1.68      3.00 o 
  -9  15   5       29.95       25.46      6.99 o 
  -7  15   5       11.60       11.21      2.34 o 
  -5  15   5      337.19      299.62      6.34 o 
  -3  15   5      252.47      164.41      8.68 o 
  -1  15   5       30.89       11.99      2.19 o 
   1  15   5       19.96       11.83      4.74 o 
   3  15   5       33.45       24.24      2.99 o 
   5  15   5      163.83      156.47      6.09 o 
   7  15   5       43.29       38.92      5.29 o 
   9  15   5       13.59       13.74      3.19 o 
  -8  16   5      336.19      356.80      8.17 o 
  -6  16   5       58.13       58.05      4.98 o 
  -4  16   5      196.95      195.65     11.99 o 
  -2  16   5       32.92       20.31      3.46 o 
   0  16   5       21.20       22.24      4.42 o 
   2  16   5        0.34        1.48      1.37 o 
   4  16   5       47.41       44.29      5.47 o 
   6  16   5       16.73       22.00      4.27 o 
   8  16   5       73.86       62.93     13.10 o 
  -7  17   5      166.09      190.34     10.96 o 
  -5  17   5      100.04       59.72     51.80 o 
  -3  17   5       99.57       90.08      8.45 o 
  -1  17   5       73.80       81.28      5.45 o 
   1  17   5       10.63       19.60      4.69 o 
   3  17   5        5.47        4.76      3.04 o 
   5  17   5        1.74        7.15      4.58 o 
   7  17   5       51.03       47.33      8.08 o 
  -6  18   5        4.23        4.04      8.25 o 
  -4  18   5        1.59       -4.09      4.93 o 
  -2  18   5       19.66       26.52      5.24 o 
   0  18   5        0.32       -2.28      4.27 o 
   2  18   5       11.19        5.88      4.86 o 
   4  18   5       72.34       94.21      8.08 o 
   6  18   5      523.77      569.69     20.23 o 
  -3  19   5      123.10      145.94     18.80 o 
  -1  19   5       12.47       11.73      4.76 o 
   1  19   5        3.12        6.58      3.86 o 
   3  19   5       32.81       40.22     10.03 o 
 -14   0   6      121.12      127.96     10.77 o 
 -12   0   6      455.41      440.08     13.33 o 
 -10   0   6     7089.33     6917.58     93.90 o 
  -8   0   6     9543.25     9372.24    120.42 o 
  -6   0   6      390.31      479.20     10.09 o 
  -4   0   6     2270.02     2393.04     31.09 o 
  -2   0   6      127.60      173.15      2.51 o 
   0   0   6     9033.89     9668.54    131.13 o 
   2   0   6       68.93       80.43      4.13 o 
   4   0   6      751.57      657.47     10.33 o 
   6   0   6       83.22       87.29      8.25 o 
   8   0   6      580.27      604.59     34.84 o 
  10   0   6       24.98       20.53     11.92 o 
  12   0   6        5.44        7.79      5.19 o 
 -13   1   6       55.13       56.01      4.38 o 
 -11   1   6      544.62      548.31      8.68 o 
  -9   1   6       28.96       30.84      3.39 o 
  -7   1   6      159.31      152.72      3.54 o 
  -5   1   6      744.77      708.82      5.65 o 
  -3   1   6     1300.55     1444.80      9.09 o 
  -1   1   6    16843.33    19428.69    204.29 o 
   1   1   6       46.32       54.59      1.89 o 
   3   1   6      236.03      207.64      3.97 o 
   5   1   6      490.62      516.56      6.48 o 
   7   1   6      681.83      646.62     13.84 o 
   9   1   6        0.00       -0.77      2.52 o 
  11   1   6      145.31      139.92      8.23 o 
  13   1   6       20.94       13.54      4.90 o 
 -14   2   6       39.16       31.48      4.08 o 
 -12   2   6      349.81      361.01      9.60 o 
 -10   2   6      223.87      221.08      5.76 o 
  -8   2   6     1288.16     1175.73     11.97 o 
  -6   2   6        1.35        0.77      1.39 o 
  -4   2   6     1917.92     1961.84     16.53 o 
  -2   2   6      159.23      178.60      2.73 o 
   0   2   6     3460.17     3889.71     28.08 o 
   2   2   6      152.34      153.33      3.58 o 
   4   2   6       12.35       19.88      2.73 o 
   6   2   6       44.45       68.92      3.50 o 
   8   2   6        1.59        2.80      2.85 o 
  10   2   6       21.92       20.88      3.90 o 
  12   2   6      472.74      470.93     12.70 o 
 -13   3   6      343.55      350.12      8.21 o 
 -11   3   6      360.12      366.43      8.66 o 
  -9   3   6       93.50       91.67      3.18 o 
  -7   3   6      191.02      173.05      4.13 o 
  -5   3   6      426.71      408.01      5.50 o 
  -3   3   6      173.16      159.08      2.32 o 
  -1   3   6     2220.82     2486.15     24.93 o 
   1   3   6      252.77      225.70      2.99 o 
   3   3   6      112.12       95.75      3.18 o 
   5   3   6      104.69      112.19      3.97 o 
   7   3   6      364.44      343.96      7.44 o 
   9   3   6      100.89      113.44      5.62 o 
  11   3   6        0.29        1.41      3.69 o 
  13   3   6      277.28      293.90     17.07 o 
 -12   4   6      346.02      328.70      7.66 o 
 -10   4   6     6370.66     6267.22     83.36 o 
  -8   4   6      529.09      501.11      5.98 o 
  -6   4   6      451.51      402.24      5.23 o 
  -4   4   6        9.77        7.45      1.25 o 
  -2   4   6      413.95      387.02      5.51 o 
   0   4   6     3289.32     3444.89     22.17 o 
   2   4   6     1031.31     1047.90     13.89 o 
   4   4   6      107.57      108.70      3.31 o 
   6   4   6        2.50        3.64      2.49 o 
   8   4   6      646.45      678.09     15.22 o 
  10   4   6       48.66       44.04      6.09 o 
  12   4   6      326.02      318.50     14.42 o 
 -13   5   6      584.17      581.21     10.92 o 
 -11   5   6        0.57        4.11      3.16 o 
  -9   5   6       52.21       52.38      3.61 o 
  -7   5   6        8.49       12.75      1.92 o 
  -5   5   6       66.98       55.44      1.77 o 
  -3   5   6     2779.46     2908.20     16.95 o 
  -1   5   6     1283.96     1355.83     16.43 o 
   1   5   6      273.49      316.89      8.04 o 
   3   5   6      534.91      563.11      5.82 o 
   5   5   6       18.53       15.04      2.49 o 
   7   5   6      224.03      201.56      7.01 o 
   9   5   6      162.50      174.37      6.65 o 
  11   5   6      689.24      694.77     18.13 o 
  13   5   6        1.28        1.40      3.72 o 
 -12   6   6       79.03       77.59     10.78 o 
 -10   6   6      547.24      542.35      9.52 o 
  -8   6   6     7796.13     7552.80     82.42 o 
  -6   6   6      513.39      551.28      6.56 o 
  -4   6   6     2550.65     2635.58     19.18 o 
  -2   6   6       33.47       27.04      1.16 o 
   0   6   6     1098.10     1208.90     13.63 o 
   2   6   6      163.52      166.75      8.45 o 
   4   6   6      128.92      113.26      3.04 o 
   6   6   6      110.23      129.07      4.67 o 
   8   6   6      194.83      210.38      9.40 o 
  10   6   6     1316.18     1343.35     34.22 o 
  12   6   6      199.54      233.47     30.13 o 
 -13   7   6     1027.28     1023.03     15.32 o 
 -11   7   6     3837.97     3891.27     45.91 o 
  -9   7   6     2853.38     2754.46     29.49 o 
  -7   7   6       44.12       44.82      3.08 o 
  -5   7   6      753.80      721.13      5.70 o 
  -3   7   6       58.34       51.23      3.79 o 
  -1   7   6      873.32      892.39     14.19 o 
   1   7   6       54.02       95.89     13.29 o 
   3   7   6      209.37      227.36      5.43 o 
   5   7   6       61.77       78.42      2.78 o 
   7   7   6      270.24      295.39      7.54 o 
   9   7   6     1156.62     1174.35     27.00 o 
  11   7   6       34.79       38.99      4.80 o 
 -12   8   6     1450.93     1430.45     24.04 o 
 -10   8   6        5.92       11.07      3.89 o 
  -8   8   6       62.11       57.85      3.16 o 
  -6   8   6     1098.02     1057.03     16.06 o 
  -4   8   6      414.14      413.00      4.99 o 
  -2   8   6        0.00        5.22      2.92 o 
   0   8   6     2140.64     2213.49     25.55 o 
   2   8   6     2244.09     2343.25     35.25 o 
   4   8   6        0.03        0.13      0.96 o 
   6   8   6        4.41        2.57      3.04 o 
   8   8   6       47.20       44.04      3.46 o 
  10   8   6      269.68      261.71      9.81 o 
  12   8   6       64.81       53.41      5.86 o 
 -11   9   6      115.55      124.06      6.37 o 
  -9   9   6     1541.44     1505.25     17.71 o 
  -7   9   6     1785.25     1740.43     23.96 o 
  -5   9   6      796.28      789.51      9.03 o 
  -3   9   6        2.15        3.29      1.17 o 
  -1   9   6      110.58      113.15     10.72 o 
   1   9   6      378.71      395.73      9.59 o 
   3   9   6      779.81      687.14     17.48 o 
   5   9   6       94.08       71.17      3.54 o 
   7   9   6      108.75      118.12      4.29 o 
   9   9   6      237.17      273.18      8.35 o 
  11   9   6       22.07        9.53      3.74 o 
 -12  10   6      265.57      266.43      9.14 o 
 -10  10   6       17.92       20.23      3.16 o 
  -8  10   6       91.63       82.33      4.40 o 
  -6  10   6        4.94        9.52      2.32 o 
  -4  10   6      331.64      302.49      4.17 o 
  -2  10   6      414.52      395.86      7.90 o 
   0  10   6      103.50      100.06      6.73 o 
   2  10   6       92.36       96.88      2.67 o 
   4  10   6      150.85      152.99      5.90 o 
   6  10   6        0.70        0.39      2.12 o 
   8  10   6       95.18      101.96      4.46 o 
  10  10   6      564.32      574.54     15.04 o 
 -11  11   6       23.03       21.29      3.73 o 
  -9  11   6       56.87       49.05      4.46 o 
  -7  11   6        5.72        8.84      2.22 o 
  -5  11   6        4.40        4.69      1.91 o 
  -3  11   6       77.96       90.12      6.27 o 
  -1  11   6       11.33       17.18      3.64 o 
   1  11   6      524.81      451.88     14.72 o 
   3  11   6        8.23        6.37      2.86 o 
   5  11   6       34.81       39.10      2.17 o 
   7  11   6       86.62       87.18      4.78 o 
   9  11   6        1.37       -1.55      4.90 o 
  11  11   6      604.45      552.05     23.16 o 
 -10  12   6        3.08        7.74      3.17 o 
  -8  12   6       55.13       56.67      3.69 o 
  -6  12   6      740.54      700.65      9.34 o 
  -4  12   6       73.61       78.24      2.12 o 
  -2  12   6      680.31      609.64     13.84 o 
   0  12   6        4.52       16.53      3.90 o 
   2  12   6      443.27      428.92     12.57 o 
   4  12   6      251.37      213.96     14.46 o 
   6  12   6       38.95       34.32      3.34 o 
   8  12   6       32.71       37.00      3.01 o 
  10  12   6       64.42       72.31      4.01 o 
  -9  13   6       22.62       29.70      3.70 o 
  -7  13   6       19.83       19.91      2.88 o 
  -5  13   6      828.53      758.47     21.57 o 
  -3  13   6      112.03       64.45      4.41 o 
  -1  13   6     1153.85      916.14     14.09 o 
   1  13   6      741.18      596.52     11.09 o 
   3  13   6       63.65       62.86      7.25 o 
   5  13   6      109.53      106.83      5.29 o 
   7  13   6       59.23       70.42      4.17 o 
   9  13   6      154.51      191.11      7.03 o 
  -8  14   6      153.38      163.69      4.99 o 
  -6  14   6      115.25      109.93      4.02 o 
  -4  14   6      204.10      187.23     13.18 o 
  -2  14   6       64.38       50.57      5.08 o 
   0  14   6      102.18       75.68      7.00 o 
   2  14   6       56.76       40.10      8.41 o 
   4  14   6       18.12       11.49      2.52 o 
   6  14   6        0.62        0.85      2.04 o 
   8  14   6      111.66      105.01     11.00 o 
  -9  15   6      108.23      110.70      6.95 o 
  -7  15   6      122.00      108.56      4.56 o 
  -5  15   6        1.73       -0.98      2.30 o 
  -3  15   6        1.27       -0.10      3.00 o 
  -1  15   6      139.95       95.91      7.42 o 
   1  15   6       57.39       33.84      5.09 o 
   3  15   6      175.09      172.40      6.42 o 
   5  15   6       14.81        8.55      4.39 o 
   7  15   6       64.35       72.12      6.30 o 
  -8  16   6       65.00       76.24     13.84 o 
  -6  16   6      101.84       78.68      9.55 o 
  -4  16   6        4.28       11.72      4.71 o 
  -2  16   6      890.76      841.64     14.99 o 
   0  16   6      136.40       99.47      6.71 o 
   2  16   6       10.04       11.70      4.42 o 
   4  16   6      213.98      196.68     15.88 o 
   6  16   6      191.94      177.55     33.14 o 
  -7  17   6        1.82        1.51      5.65 o 
  -5  17   6        5.70        1.21      4.99 o 
  -3  17   6        4.60        1.27      3.79 o 
  -1  17   6       46.71       38.24      5.60 o 
   1  17   6       38.88       44.78      6.08 o 
   3  17   6        4.23       -0.69      3.33 o 
   5  17   6       24.14       24.62      6.13 o 
  -4  18   6       41.22       46.57      7.54 o 
  -2  18   6       95.09       84.61      7.51 o 
   0  18   6       22.18       20.84      6.20 o 
   2  18   6       39.52       39.05      6.48 o 
   4  18   6        9.89       18.66      6.78 o 
  -3  19   6      129.86      175.79     14.06 o 
  -1  19   6       10.01        7.33      5.62 o 
   1  19   6        0.04       -1.97      4.95 o 
   3  19   6       15.18       28.77      7.77 o 
 -13   1   7      487.09      500.55     10.87 o 
 -11   1   7        1.28       -0.50      2.46 o 
  -9   1   7     2502.10     2380.76     21.59 o 
  -7   1   7     2466.96     2358.87     20.43 o 
  -5   1   7      499.23      465.92      5.13 o 
  -3   1   7      463.77      522.97      3.85 o 
  -1   1   7      420.38      449.51      6.35 o 
   1   1   7     2273.63     2613.63     20.92 o 
   3   1   7     2590.35     2649.15     22.84 o 
   5   1   7       17.18       23.40      2.31 o 
   7   1   7       89.27       97.35      5.00 o 
   9   1   7        6.26        3.40      2.76 o 
  11   1   7       43.77       53.56      8.73 o 
  13   1   7       15.05       34.85      8.47 o 
 -12   2   7      105.17      111.52      5.08 o 
 -10   2   7      352.02      357.94      6.45 o 
  -8   2   7     3147.23     3115.75     25.25 o 
  -6   2   7     3133.91     3105.09     26.00 o 
  -4   2   7      162.26      187.65      2.56 o 
  -2   2   7      640.86      698.38      5.34 o 
   0   2   7      569.56      525.98      3.91 o 
   2   2   7     1408.53     1480.47     19.39 o 
   4   2   7      161.30      188.24      3.87 o 
   6   2   7        6.05        5.23      2.65 o 
   8   2   7      459.61      436.33     18.53 o 
  10   2   7      125.91      121.31      6.24 o 
  12   2   7       33.69       44.42      5.54 o 
 -13   3   7      707.31      771.85     12.62 o 
 -11   3   7     1256.34     1240.43     14.75 o 
  -9   3   7     2234.88     2233.72     20.46 o 
  -7   3   7     2274.12     2184.83     19.54 o 
  -5   3   7       10.16       19.90      2.72 o 
  -3   3   7      115.73      130.09      1.97 o 
  -1   3   7      647.68      699.03      7.68 o 
   1   3   7     3634.95     4050.01     41.68 o 
   3   3   7        1.47       11.64      1.83 o 
   5   3   7      574.43      587.47     10.79 o 
   7   3   7       15.52       21.81      3.16 o 
   9   3   7       65.66       66.67      4.80 o 
  11   3   7       94.11      106.23      5.52 o 
  13   3   7      156.01      132.47      7.30 o 
 -12   4   7      393.47      414.60      9.76 o 
 -10   4   7      582.52      592.20      8.96 o 
  -8   4   7     1313.88     1269.59     12.29 o 
  -6   4   7     6133.30     5852.05     68.75 o 
  -4   4   7        6.86       10.37      1.35 o 
  -2   4   7     1650.19     1801.18     15.60 o 
   0   4   7      349.91      399.45      3.14 o 
   2   4   7     1181.46     1201.13     12.82 o 
   4   4   7      186.06      191.38      4.50 o 
   6   4   7      305.25      240.41      6.62 o 
   8   4   7       21.33       26.72      3.30 o 
  10   4   7        9.56        6.77      3.20 o 
  12   4   7        8.64       12.72      4.15 o 
 -13   5   7      126.75      137.32      6.51 o 
 -11   5   7      848.18      851.16     12.71 o 
  -9   5   7      526.49      536.01      8.14 o 
  -7   5   7     8816.93     8430.52     75.06 o 
  -5   5   7       35.77       41.17      1.80 o 
  -3   5   7     1844.83     1788.63     16.01 o 
  -1   5   7       86.44       95.48      3.76 o 
   1   5   7     1536.14     1572.14     22.76 o 
   3   5   7      488.76      540.83      9.27 o 
   5   5   7        5.63       10.83      2.43 o 
   7   5   7        0.10        1.90      3.18 o 
   9   5   7      119.96      125.37      8.67 o 
  11   5   7       58.59       53.35      6.40 o 
 -12   6   7      282.45      301.50      6.68 o 
 -10   6   7      778.12      789.02     10.29 o 
  -8   6   7      968.90      954.69     11.62 o 
  -6   6   7     2046.42     1982.88     16.23 o 
  -4   6   7     1985.56     1882.13     11.99 o 
  -2   6   7      605.08      576.57      5.69 o 
   0   6   7      873.67      872.07      7.20 o 
   2   6   7      222.19      258.47      7.43 o 
   4   6   7        0.03        2.82      2.39 o 
   6   6   7      215.46      260.28      5.75 o 
   8   6   7       36.13       39.94      3.60 o 
  10   6   7       37.83       42.75      9.00 o 
  12   6   7       91.46       75.06      7.75 o 
 -11   7   7      343.80      317.98      6.36 o 
  -9   7   7      425.56      424.19      6.66 o 
  -7   7   7       92.72       86.67      5.26 o 
  -5   7   7     6730.26     6522.48     48.40 o 
  -3   7   7       43.73       47.52      3.59 o 
  -1   7   7      181.65      162.91     26.86 o 
   1   7   7      731.43      760.36     13.28 o 
   3   7   7      408.76      370.91      7.94 o 
   5   7   7       45.70       67.54      3.35 o 
   7   7   7        0.45       -2.05      2.05 o 
   9   7   7       75.36       65.95      5.95 o 
  11   7   7      141.28      149.59      6.27 o 
 -12   8   7      234.90      240.91      8.37 o 
 -10   8   7       91.45       92.03      3.84 o 
  -8   8   7      631.00      639.05      9.09 o 
  -6   8   7    12251.21    11822.86    110.82 o 
  -4   8   7        2.83        3.34      1.36 o 
  -2   8   7        8.60        8.86      2.65 o 
   0   8   7       81.90      100.47      4.98 o 
   2   8   7       11.91       16.09      4.72 o 
   4   8   7        9.50        6.76      1.72 o 
   6   8   7       58.72       40.70      3.60 o 
   8   8   7        0.82        3.67      2.25 o 
  10   8   7        8.01        3.14      2.70 o 
  12   8   7     1034.66     1118.39     24.08 o 
 -11   9   7      394.51      365.51      7.45 o 
  -9   9   7        0.30        2.25      2.32 o 
  -7   9   7      732.56      701.32      9.98 o 
  -5   9   7      233.61      239.71     12.05 o 
  -3   9   7     1048.16      940.99     20.17 o 
  -1   9   7       10.50       16.21      3.52 o 
   1   9   7      638.75      611.97     20.64 o 
   3   9   7     1617.95     1594.67     27.98 o 
   5   9   7      281.57      265.91      4.34 o 
   7   9   7       81.27       72.11      4.63 o 
   9   9   7      412.72      421.44     12.13 o 
  11   9   7      161.11      203.98     19.59 o 
 -10  10   7      859.14      864.33     24.57 o 
  -8  10   7      195.43      189.34      5.13 o 
  -6  10   7      146.59      145.30      3.98 o 
  -4  10   7       45.75       41.83      1.83 o 
  -2  10   7      421.79      405.69     14.80 o 
   0  10   7        0.96        6.69      3.97 o 
   2  10   7       15.19       16.23      2.35 o 
   4  10   7      200.73      239.54      8.07 o 
   6  10   7       92.93       99.97      4.86 o 
   8  10   7       10.83       11.20      2.70 o 
  10  10   7        5.88        8.00      3.38 o 
 -11  11   7       34.44       35.94      5.47 o 
  -9  11   7       69.08       78.94      3.75 o 
  -7  11   7        5.59        7.23      1.35 o 
  -5  11   7     1410.40     1378.72     24.41 o 
  -3  11   7     1976.43     1958.60     53.87 o 
  -1  11   7      251.24      224.99      8.47 o 
   1  11   7     1213.92     1159.89     17.79 o 
   3  11   7      289.52      227.08      5.77 o 
   5  11   7      203.48      181.89      6.73 o 
   7  11   7       28.34       25.01      2.48 o 
   9  11   7       46.57       53.54      4.02 o 
 -10  12   7       18.75       15.61      3.58 o 
  -8  12   7        4.43        6.55      3.16 o 
  -6  12   7      286.31      266.76      8.87 o 
  -4  12   7     1627.72     1443.37     61.19 o 
  -2  12   7      307.10      358.17      8.87 o 
   0  12   7        5.42        9.22      4.96 o 
   2  12   7        0.28        7.06      1.70 o 
   4  12   7      952.32      904.97     13.41 o 
   6  12   7        0.00       -0.76      1.37 o 
   8  12   7       25.06       39.03      3.18 o 
  10  12   7       82.60       93.56      8.07 o 
  -9  13   7      211.67      208.84      6.82 o 
  -7  13   7       27.94       28.05      3.63 o 
  -5  13   7       10.39       11.19      2.46 o 
  -3  13   7       54.10       54.50      6.08 o 
  -1  13   7       45.24       37.86      4.57 o 
   1  13   7      351.87      310.23      8.44 o 
   3  13   7      709.63      645.48     39.97 o 
   5  13   7      516.86      438.53     38.82 o 
   7  13   7      200.14      175.34     12.17 o 
   9  13   7      111.34      128.52      7.67 o 
  -8  14   7       40.84       39.11      5.66 o 
  -6  14   7       21.25       14.54      3.27 o 
  -4  14   7       41.37       64.32      7.86 o 
  -2  14   7      484.39      472.36     20.79 o 
   0  14   7        0.22        2.44      5.45 o 
   2  14   7     1101.74      993.35     27.35 o 
   4  14   7      368.07      320.61     14.54 o 
   6  14   7       14.46        5.32      3.93 o 
   8  14   7       58.88       70.44      9.04 o 
  -7  15   7        9.75       12.61      7.46 o 
  -5  15   7       56.27       55.13      8.61 o 
  -3  15   7     1435.19     1516.51     43.43 o 
  -1  15   7     1187.26     1196.92     21.04 o 
   1  15   7      657.72      606.13     14.21 o 
   3  15   7       62.87       43.66     10.54 o 
   5  15   7        3.94        0.79      2.92 o 
   7  15   7      102.19      121.60      6.62 o 
  -6  16   7       30.16       30.27      8.80 o 
  -4  16   7       73.42       82.51      7.85 o 
  -2  16   7      313.47      302.58     19.88 o 
   0  16   7      101.24      103.56      6.51 o 
   2  16   7       12.91       14.46      5.90 o 
   4  16   7      179.60      173.10     11.79 o 
   6  16   7      107.36       67.43      8.09 o 
  -5  17   7      132.07      152.19     10.31 o 
  -3  17   7       71.60       72.32      6.69 o 
  -1  17   7      141.05      166.12     10.29 o 
   1  17   7      489.45      469.37     17.49 o 
   3  17   7       14.51       10.06      4.98 o 
   5  17   7      235.87      238.63     23.84 o 
  -4  18   7      240.62      323.91     11.47 o 
  -2  18   7      132.86      125.63     10.44 o 
   0  18   7       11.17        1.61      4.86 o 
   2  18   7      101.09       96.34      7.95 o 
   4  18   7        9.88       19.85      8.71 o 
 -12   0   8      154.84      142.40      7.81 o 
 -10   0   8      163.42      140.39     10.78 o 
  -8   0   8       45.49       46.47      3.80 o 
  -6   0   8       94.73       97.84      8.37 o 
  -4   0   8       24.96       22.13      5.39 o 
  -2   0   8      482.33      405.30     22.46 o 
   0   0   8      646.75      641.48      8.99 o 
   2   0   8      116.31      103.60      7.33 o 
   4   0   8     1086.28     1161.56     25.21 o 
   6   0   8     1475.58     1455.19     78.85 o 
   8   0   8        0.58       -2.82      4.01 o 
  10   0   8        2.12        6.55      4.40 o 
  12   0   8       19.11       19.58      7.19 o 
 -13   1   8       73.16       78.31      5.13 o 
 -11   1   8      738.87      742.67     10.16 o 
  -9   1   8     1040.42     1014.66     11.72 o 
  -7   1   8     1445.72     1420.36     12.43 o 
  -5   1   8      203.23      211.76      3.41 o 
  -3   1   8        0.74        1.43      0.98 o 
  -1   1   8      367.87      413.18      4.67 o 
   1   1   8      143.16      130.14      3.00 o 
   3   1   8     2512.70     2510.12     25.23 o 
   5   1   8       53.23       68.53      4.76 o 
   7   1   8      123.95      102.25      4.64 o 
   9   1   8       54.89       40.17      4.15 o 
  11   1   8        1.20       -4.50      4.50 o 
 -12   2   8       52.89       47.84      3.87 o 
 -10   2   8      120.86      115.38      4.83 o 
  -8   2   8      176.74      160.02      4.28 o 
  -6   2   8      992.70      909.65      7.66 o 
  -4   2   8      996.01      971.95     14.79 o 
  -2   2   8       12.27       10.31      1.24 o 
   0   2   8      506.57      542.01      9.77 o 
   2   2   8      383.34      380.43     10.58 o 
   4   2   8       11.40        8.02      2.22 o 
   6   2   8      232.86      226.21      6.00 o 
   8   2   8       35.14       48.34      4.23 o 
  10   2   8       23.40       17.23      4.41 o 
  12   2   8       31.39       28.29      7.43 o 
 -13   3   8      162.90      171.35      7.30 o 
 -11   3   8      162.45      162.67      5.26 o 
  -9   3   8       21.53       17.18      2.92 o 
  -7   3   8      139.11      139.19      3.30 o 
  -5   3   8      830.11      808.32      7.24 o 
  -3   3   8      200.60      172.39      3.82 o 
  -1   3   8      512.31      501.85      6.27 o 
   1   3   8       27.72       35.81      1.97 o 
   3   3   8     1701.11     1710.79     22.69 o 
   5   3   8      199.21      216.19      5.95 o 
   7   3   8      118.17       88.00      3.79 o 
   9   3   8      196.95      174.01      7.55 o 
  11   3   8      122.38      109.39      9.92 o 
 -12   4   8      260.85      306.15      8.90 o 
 -10   4   8      278.28      279.61      6.70 o 
  -8   4   8       14.79       16.18      2.14 o 
  -6   4   8       17.04       22.69      1.77 o 
  -4   4   8     2030.56     1902.71     15.13 o 
  -2   4   8     1271.81     1228.12     14.53 o 
   0   4   8        0.06        2.20      1.01 o 
   2   4   8        9.81       15.28      2.10 o 
   4   4   8      101.01      108.95      3.62 o 
   6   4   8      310.96      284.99     14.56 o 
   8   4   8       63.01       51.14      4.22 o 
  10   4   8        5.55        5.27      3.51 o 
  12   4   8       15.29       17.97      4.19 o 
 -11   5   8       35.48       38.42      3.99 o 
  -9   5   8        8.00        9.58      3.16 o 
  -7   5   8      648.01      629.97      7.29 o 
  -5   5   8     1140.89     1091.95      7.98 o 
  -3   5   8      295.59      260.92      4.45 o 
  -1   5   8       45.32       35.67      1.84 o 
   1   5   8       20.18       24.85      1.20 o 
   3   5   8      317.71      328.40     13.22 o 
   5   5   8      983.50      838.35     20.64 o 
   7   5   8      136.15       95.50      4.80 o 
   9   5   8       56.28       56.91      4.23 o 
  11   5   8      141.14      169.05     12.17 o 
 -12   6   8        0.48        4.28      2.99 o 
 -10   6   8      102.18       95.01      4.56 o 
  -8   6   8      767.95      744.17     11.92 o 
  -6   6   8       48.86       52.67      2.20 o 
  -4   6   8    15709.34    14965.35    158.15 o 
  -2   6   8     1213.27     1146.20     22.36 o 
   0   6   8        2.20        1.93      1.19 o 
   2   6   8        5.01        4.05      1.46 o 
   4   6   8      313.01      269.58      4.99 o 
   6   6   8       92.87       66.65      3.44 o 
   8   6   8       13.17       13.42      2.51 o 
  10   6   8       31.27       33.88      5.45 o 
  12   6   8       72.20       63.07      6.85 o 
 -11   7   8      538.31      577.96     15.03 o 
  -9   7   8      685.81      653.35      8.22 o 
  -7   7   8       42.55       39.11      2.01 o 
  -5   7   8     1617.27     1525.94     14.37 o 
  -3   7   8     7250.43     5697.62    646.51 o 
  -1   7   8     1034.12      986.71     13.01 o 
   1   7   8       65.89       66.39      2.52 o 
   3   7   8      250.15      255.45      8.73 o 
   5   7   8        9.93       12.81      3.04 o 
   7   7   8       62.57       78.78      5.93 o 
   9   7   8        5.19        5.66      3.64 o 
  11   7   8      100.55      113.11      5.74 o 
 -12   8   8      248.38      300.05     10.53 o 
 -10   8   8      764.31      806.67     16.22 o 
  -8   8   8        3.36        4.83      2.02 o 
  -6   8   8      769.67      712.77     13.68 o 
  -4   8   8      650.18      621.67      7.43 o 
  -2   8   8      263.75      275.99     12.32 o 
   0   8   8      147.41      160.42      6.33 o 
   2   8   8        9.56        7.70      5.04 o 
   4   8   8       16.27       26.12      2.65 o 
   6   8   8      112.44       88.79      3.04 o 
   8   8   8       96.76       94.12      5.16 o 
  10   8   8        7.70        3.97      2.85 o 
 -11   9   8        2.21        1.46      3.06 o 
  -9   9   8       56.06       55.03      7.31 o 
  -7   9   8        4.98        6.76      2.60 o 
  -5   9   8        0.19        0.32      1.70 o 
  -3   9   8     6206.00     6113.38    124.46 o 
  -1   9   8       46.57       46.70      4.39 o 
   1   9   8       12.30        8.32      3.69 o 
   3   9   8       55.27       35.35      5.19 o 
   5   9   8      805.37      653.50     23.29 o 
   7   9   8      142.38      118.94      6.48 o 
   9   9   8        0.00        1.89      2.63 o 
  11   9   8        3.77        5.90      3.69 o 
 -10  10   8       18.84       27.29      4.15 o 
  -8  10   8       11.33       12.63      2.67 o 
  -6  10   8        3.52        1.98      1.49 o 
  -4  10   8     3985.96     3854.24     46.52 o 
  -2  10   8     1262.53     1362.01     40.53 o 
   0  10   8        0.52       -1.10      3.52 o 
   2  10   8      703.52      659.24     27.00 o 
   4  10   8        5.85       10.86      5.54 o 
   6  10   8      406.40      378.52     17.73 o 
   8  10   8      118.40      119.60      4.75 o 
  10  10   8       50.75       50.75      4.50 o 
  -9  11   8       16.82       27.21      3.55 o 
  -7  11   8       50.84       58.06      6.09 o 
  -5  11   8     1191.52     1163.84     34.72 o 
  -3  11   8     1946.86     2007.92     51.45 o 
  -1  11   8        2.63        2.29      3.52 o 
   1  11   8      573.60      521.12     11.69 o 
   3  11   8      422.68      382.13      8.04 o 
   5  11   8      213.94      163.47     28.24 o 
   7  11   8       36.98       37.58      2.81 o 
   9  11   8       16.67       20.00      3.62 o 
 -10  12   8       76.44       68.78      6.69 o 
  -8  12   8      370.03      394.62      8.34 o 
  -6  12   8        0.80        3.67      2.78 o 
  -4  12   8     1384.78     1421.08     25.81 o 
  -2  12   8     1404.87     1428.17     21.55 o 
   0  12   8      230.10      242.52     12.42 o 
   2  12   8       77.23       91.06      7.43 o 
   4  12   8     1354.76     1186.67     22.19 o 
   6  12   8       63.12       63.57      4.49 o 
   8  12   8        0.67        1.87      3.24 o 
  -9  13   8        2.24        6.07      4.10 o 
  -7  13   8      446.40      485.97     15.79 o 
  -5  13   8       44.68       46.95      6.63 o 
  -3  13   8      136.93      155.45      8.26 o 
  -1  13   8     2361.81     2260.35     33.16 o 
   1  13   8      309.36      314.56     12.08 o 
   3  13   8       54.67       57.44      3.37 o 
   5  13   8      389.64      317.15     14.50 o 
   7  13   8       20.27       16.14      5.53 o 
  -8  14   8      456.17      513.64     17.75 o 
  -6  14   8      771.25      836.74     24.67 o 
  -4  14   8      138.63      144.10      8.90 o 
  -2  14   8      400.67      393.77     16.34 o 
   0  14   8        0.80        0.97      5.45 o 
   2  14   8       58.68       67.32      6.60 o 
   4  14   8        0.01        3.67      3.89 o 
   6  14   8      658.00      653.53     16.68 o 
   8  14   8       67.72       66.08      7.14 o 
  -7  15   8       90.54       86.53      9.38 o 
  -5  15   8      247.25      256.76     17.30 o 
  -3  15   8      487.58      526.75     21.31 o 
  -1  15   8      295.27      342.31     10.38 o 
   1  15   8      349.69      346.57     11.36 o 
   3  15   8       10.93        7.99      5.62 o 
   5  15   8        9.53       16.96      6.48 o 
   7  15   8      173.96      169.97      7.65 o 
  -6  16   8        0.42        2.88      8.80 o 
  -4  16   8      252.44      259.43     21.83 o 
  -2  16   8      759.73      821.42     18.21 o 
   0  16   8      830.82      868.91     26.85 o 
   2  16   8        3.90        3.40      5.90 o 
   4  16   8     1415.14     1360.58     41.26 o 
   6  16   8        5.38        6.76      6.13 o 
  -3  17   8      103.20      126.45      8.44 o 
  -1  17   8      448.48      448.60     26.09 o 
   1  17   8      889.73      873.75     29.17 o 
   3  17   8        0.02        1.21      4.76 o 
  -2  18   8      112.47      108.87     11.00 o 
   0  18   8        0.47       -2.70      4.85 o 
 -11   1   9      564.46      531.31      9.49 o 
  -9   1   9      740.01      659.90      8.19 o 
  -7   1   9      133.97       96.88      3.23 o 
  -5   1   9       46.40       53.66      2.40 o 
  -3   1   9      521.78      487.41      4.78 o 
  -1   1   9       20.10       29.30      1.84 o 
   1   1   9       21.79       15.27      1.64 o 
   3   1   9      768.24      776.78     11.33 o 
   5   1   9       59.36       56.08      3.50 o 
   7   1   9        0.31        6.57      2.65 o 
   9   1   9      851.90      796.39     25.94 o 
  11   1   9       37.79       36.96      5.07 o 
 -12   2   9       10.48       12.72      2.84 o 
 -10   2   9      134.69      120.96      5.93 o 
  -8   2   9      924.08      869.88     11.17 o 
  -6   2   9       26.50       22.30      2.29 o 
  -4   2   9        1.57        3.92      1.30 o 
  -2   2   9      509.05      461.41     16.28 o 
   0   2   9     3102.38     3051.53     21.57 o 
   2   2   9     4364.42     4292.96     46.05 o 
   4   2   9      104.75      115.79      4.39 o 
   6   2   9     3268.83     3157.40     53.59 o 
   8   2   9        3.91        3.39      2.67 o 
  10   2   9      336.55      304.50      9.22 o 
  12   2   9      278.67      251.50     15.62 o 
 -11   3   9       21.27       21.92      2.80 o 
  -9   3   9        0.01        0.06      1.88 o 
  -7   3   9       24.87       25.71      2.40 o 
  -5   3   9      110.85      111.61      2.97 o 
  -3   3   9       38.06       49.02      2.24 o 
  -1   3   9      574.83      540.20      4.92 o 
   1   3   9     1021.36      956.29      8.51 o 
   3   3   9      161.35      196.24      5.10 o 
   5   3   9      352.74      383.30      9.53 o 
   7   3   9       27.38       25.67      3.31 o 
   9   3   9      455.14      424.34     13.50 o 
  11   3   9      191.33      184.61      9.89 o 
 -12   4   9      114.86      136.40      5.47 o 
 -10   4   9       36.69       40.54      3.47 o 
  -8   4   9        4.02        3.07      2.06 o 
  -6   4   9       57.76       54.13      2.33 o 
  -4   4   9       47.54       54.66      1.86 o 
  -2   4   9      438.62      433.89      6.48 o 
   0   4   9      187.50      161.37      2.73 o 
   2   4   9       94.42      109.97      3.23 o 
   4   4   9      883.49      918.90     24.04 o 
   6   4   9       46.70       27.17      2.54 o 
   8   4   9      972.20      868.20     14.29 o 
  10   4   9       11.42       11.84      3.67 o 
 -11   5   9      217.58      227.08     12.21 o 
  -9   5   9        8.96        9.47      2.33 o 
  -7   5   9      374.25      361.91      5.26 o 
  -5   5   9      188.84      168.03      2.72 o 
  -3   5   9      137.60      106.68      3.84 o 
  -1   5   9    11570.77    11343.65     97.69 o 
   1   5   9      593.20      583.46      4.98 o 
   3   5   9      334.78      313.97      6.53 o 
   5   5   9      422.74      381.41      8.20 o 
   7   5   9      109.56       86.52      3.57 o 
   9   5   9       78.66       55.91      3.83 o 
  11   5   9       11.73       18.67      7.28 o 
 -12   6   9        7.74       11.78      3.08 o 
 -10   6   9       11.61       20.61      3.45 o 
  -8   6   9       19.54       17.18      1.80 o 
  -6   6   9      104.71      101.93      2.79 o 
  -4   6   9        4.32        2.59      1.97 o 
  -2   6   9      189.54      187.73      6.62 o 
   0   6   9     7806.72     7617.94     58.56 o 
   2   6   9       71.69       65.53      2.26 o 
   4   6   9      113.87      103.41      4.49 o 
   6   6   9        4.06        0.75      2.25 o 
   8   6   9      157.68      162.84      6.77 o 
  10   6   9      216.13      216.48     16.14 o 
 -11   7   9        0.73        2.53      2.21 o 
  -9   7   9       62.50       59.67      3.57 o 
  -7   7   9       22.74       20.14      2.00 o 
  -5   7   9       66.59       67.81      2.94 o 
  -3   7   9      240.32      255.57      6.42 o 
  -1   7   9     4762.27     4723.49     56.78 o 
   1   7   9     1612.15     1553.12     26.60 o 
   3   7   9       54.11       54.79      2.65 o 
   5   7   9      939.79      889.85     17.20 o 
   7   7   9      221.17      180.28      5.49 o 
   9   7   9      101.62       91.98      4.85 o 
  11   7   9       53.27       51.18     12.88 o 
 -10   8   9      442.34      487.17      9.89 o 
  -8   8   9      597.64      588.82     12.78 o 
  -6   8   9      841.25      803.53     11.93 o 
  -4   8   9       20.55       19.72      1.97 o 
  -2   8   9     5262.20     5333.22    144.36 o 
   0   8   9     2069.31     2033.22     29.89 o 
   2   8   9      787.74      794.21     16.21 o 
   4   8   9        1.38        7.37      1.70 o 
   6   8   9      115.12       75.11      3.69 o 
   8   8   9       73.62       52.75      3.68 o 
  10   8   9       10.70       11.68      4.58 o 
 -11   9   9       12.30       44.92     10.09 o 
  -9   9   9      232.87      258.08      6.85 o 
  -7   9   9      122.61      126.96      5.05 o 
  -5   9   9      245.20      247.87      8.13 o 
  -3   9   9      933.08      942.13     17.78 o 
  -1   9   9     5780.42     5787.92     75.90 o 
   1   9   9       37.47       42.10      4.57 o 
   3   9   9     1113.73     1036.02     20.10 o 
   5   9   9       55.03       38.51      2.78 o 
   7   9   9       29.86       26.28      2.76 o 
   9   9   9      141.10      157.05      6.52 o 
 -10  10   9      110.58      103.45      6.46 o 
  -8  10   9       74.96       70.11      4.63 o 
  -6  10   9      313.60      290.61     16.67 o 
  -4  10   9      486.12      484.51     21.06 o 
  -2  10   9      439.96      445.20     11.07 o 
   0  10   9       17.81       13.18      4.42 o 
   2  10   9       85.60       85.89      5.12 o 
   4  10   9      146.61      155.20      8.73 o 
   6  10   9      164.23      135.37      3.68 o 
   8  10   9      150.13      150.85      8.60 o 
  10  10   9      151.17      136.28      9.84 o 
  -9  11   9      278.11      300.16     10.78 o 
  -7  11   9      132.78      128.01      6.62 o 
  -5  11   9       70.39       65.38      5.05 o 
  -3  11   9       60.11       66.70      6.35 o 
  -1  11   9      159.63      176.37      7.37 o 
   1  11   9        9.91        3.53      4.07 o 
   3  11   9       31.61       25.60      3.10 o 
   5  11   9       73.09       55.51      9.15 o 
   7  11   9     1097.18     1086.84     38.97 o 
   9  11   9       41.14       30.26      8.43 o 
  -8  12   9        6.55       10.62      6.13 o 
  -6  12   9        7.37       10.62      5.48 o 
  -4  12   9      521.82      588.31     21.32 o 
  -2  12   9      300.23      295.24     11.88 o 
   0  12   9        0.23        4.09      4.27 o 
   2  12   9      293.65      280.69      8.97 o 
   4  12   9        0.48        0.85      2.35 o 
   6  12   9        4.21        6.92      3.24 o 
   8  12   9       64.86       71.07     11.52 o 
  -7  13   9       58.04       52.30      9.84 o 
  -5  13   9      471.28      503.10     17.34 o 
  -3  13   9     2449.94     2583.99     82.55 o 
  -1  13   9     1408.25     1403.79     41.30 o 
   1  13   9       72.04       89.00      8.30 o 
   3  13   9       29.54       21.21      7.33 o 
   5  13   9       45.63       28.69      7.28 o 
   7  13   9       13.03        8.79      6.39 o 
  -6  14   9      549.14      617.52     21.80 o 
  -4  14   9     1247.56     1413.25     56.93 o 
  -2  14   9      141.19      161.74     10.56 o 
   0  14   9      332.30      339.26     13.15 o 
   2  14   9       75.22       74.68      7.21 o 
   4  14   9      214.25      189.69     13.75 o 
   6  14   9       86.88       72.08     10.83 o 
  -5  15   9        0.56       -2.82      6.51 o 
  -3  15   9      210.67      209.29     17.01 o 
  -1  15   9       87.31       83.08      7.04 o 
   1  15   9      714.02      684.66     21.23 o 
   3  15   9       66.25       52.21      8.30 o 
   5  15   9      119.60      137.82     13.57 o 
  -4  16   9      668.83      733.01     22.50 o 
  -2  16   9       51.59       49.45      6.94 o 
   0  16   9      502.72      566.05     15.81 o 
   2  16   9       28.95       25.51      5.98 o 
   4  16   9       25.79        0.92      9.63 o 
  -3  17   9      345.76      378.45     17.17 o 
  -1  17   9       85.98       66.50     11.44 o 
   1  17   9      685.72      750.28     18.51 o 
 -12   0  10       39.13       25.07      7.26 o 
 -10   0  10      170.33      178.13      8.27 o 
  -8   0  10      772.64      734.19     12.15 o 
  -6   0  10     5066.53     4328.70     74.64 o 
  -4   0  10        5.28        7.36      3.46 o 
  -2   0  10      610.37      624.55     11.62 o 
   0   0  10      379.87      364.46      7.19 o 
   2   0  10     1832.14     1801.13     23.01 o 
   4   0  10     2891.62     2880.68     55.01 o 
   6   0  10        0.62       -1.12      2.86 o 
   8   0  10     1573.37     1545.49     57.76 o 
  10   0  10      175.37      186.12     12.84 o 
 -11   1  10        0.56       -1.00      3.13 o 
  -9   1  10       10.00        7.83      2.63 o 
  -7   1  10      191.01      153.08      3.75 o 
  -5   1  10       11.51       10.07      1.47 o 
  -3   1  10      708.69      593.47      9.66 o 
  -1   1  10       70.05       69.17      2.87 o 
   1   1  10     6548.45     6420.15     52.60 o 
   3   1  10     4478.64     4401.75     49.29 o 
   5   1  10      186.85      184.94      4.67 o 
   7   1  10       68.99       58.34      4.90 o 
   9   1  10      271.34      261.36      9.02 o 
  11   1  10      364.16      362.19     19.32 o 
 -12   2  10       14.66       26.56      4.78 o 
 -10   2  10       17.35       12.33      3.07 o 
  -8   2  10      253.77      234.82      6.44 o 
  -6   2  10        0.24        0.60      1.63 o 
  -4   2  10      225.69      189.03      4.29 o 
  -2   2  10      106.57       94.38      3.31 o 
   0   2  10      829.06      788.97     13.60 o 
   2   2  10       42.54       50.69      3.37 o 
   4   2  10      630.88      637.01     29.80 o 
   6   2  10      904.09      895.17     23.03 o 
   8   2  10      483.72      493.62     12.04 o 
  10   2  10      141.73      132.71     14.29 o 
 -11   3  10       16.13       17.14      3.58 o 
  -9   3  10      253.72      262.71      5.88 o 
  -7   3  10      830.34      707.84      7.24 o 
  -5   3  10      118.18       98.55      2.39 o 
  -3   3  10       85.66       93.16      3.98 o 
  -1   3  10      671.33      650.00      6.71 o 
   1   3  10        7.99        7.11      1.36 o 
   3   3  10     1253.82     1277.81     22.32 o 
   5   3  10     1817.65     1808.91     51.86 o 
   7   3  10        5.06        2.15      2.64 o 
   9   3  10      384.76      431.81     15.22 o 
  11   3  10       76.07       60.73      7.01 o 
 -10   4  10       94.77      101.33      4.65 o 
  -8   4  10        0.64        3.08      2.47 o 
  -6   4  10      151.69      122.77      4.50 o 
  -4   4  10      121.70      105.06      5.16 o 
  -2   4  10        0.89        0.87      1.35 o 
   0   4  10      462.33      454.87      5.35 o 
   2   4  10     4587.14     4567.12     39.29 o 
   4   4  10       93.00      108.35      3.74 o 
   6   4  10        7.81       15.11      2.88 o 
   8   4  10      449.05      411.30     10.19 o 
  10   4  10       38.10       29.82      6.88 o 
 -11   5  10        5.49        7.74      3.11 o 
  -9   5  10       31.81       32.34      2.92 o 
  -7   5  10      203.02      189.14      4.85 o 
  -5   5  10      270.76      241.54      4.73 o 
  -3   5  10        7.75        7.85      2.08 o 
  -1   5  10      182.46      182.42      4.17 o 
   1   5  10     5485.99     5330.54     40.99 o 
   3   5  10     2891.78     2950.74     36.86 o 
   5   5  10        5.08        5.85      2.24 o 
   7   5  10      299.41      311.86      9.92 o 
   9   5  10        6.31        7.22      3.39 o 
  11   5  10       25.03       -0.92      5.50 o 
 -10   6  10       24.12       22.31      2.67 o 
  -8   6  10      294.88      274.30      6.37 o 
  -6   6  10      719.83      668.96      8.38 o 
  -4   6  10      282.51      260.69      5.48 o 
  -2   6  10      148.87      143.72     13.89 o 
   0   6  10       24.73       22.50      1.12 o 
   2   6  10     3491.74     3554.10     35.80 o 
   4   6  10     4997.92     5009.77     84.81 o 
   6   6  10      625.48      604.46     13.55 o 
   8   6  10      342.75      297.25     11.65 o 
  10   6  10      187.43      171.68     11.12 o 
 -11   7  10        1.35        5.87     11.00 o 
  -9   7  10      252.32      257.40      7.82 o 
  -7   7  10      334.16      302.38     12.19 o 
  -5   7  10      125.83      115.48      4.04 o 
  -3   7  10     2333.19     2178.08     52.69 o 
  -1   7  10      102.12      102.20      5.66 o 
   1   7  10     4648.41     4522.25     55.45 o 
   3   7  10     3021.85     2936.03     82.31 o 
   5   7  10      141.11      142.86      5.83 o 
   7   7  10      111.19       92.55      4.96 o 
   9   7  10       11.04       20.11      3.74 o 
 -10   8  10        4.12        0.56      3.64 o 
  -8   8  10        0.11        1.37      2.06 o 
  -6   8  10      395.49      388.11     13.81 o 
  -4   8  10       24.86       21.31      2.85 o 
  -2   8  10     2509.22     2491.89     35.62 o 
   0   8  10     1295.54     1302.70     32.60 o 
   2   8  10      202.74      204.66      4.75 o 
   4   8  10        7.10        2.60      1.50 o 
   6   8  10      884.37      795.40     33.07 o 
   8   8  10       36.55       40.12      3.77 o 
  10   8  10       19.23       13.47      3.79 o 
  -9   9  10       12.49       12.00      3.53 o 
  -7   9  10      193.45      196.86      6.62 o 
  -5   9  10        0.16       -1.43      1.61 o 
  -3   9  10      215.52      233.39     12.87 o 
  -1   9  10     1043.94     1047.25     19.95 o 
   1   9  10     1525.57     1479.19     25.33 o 
   3   9  10      636.21      615.92     18.65 o 
   5   9  10     1675.86     1624.48     76.32 o 
   7   9  10      597.87      536.03     35.30 o 
   9   9  10      138.17      135.21      8.09 o 
  -8  10  10      329.45      329.96      7.51 o 
  -6  10  10        8.22        4.31      2.33 o 
  -4  10  10       54.55       61.33      8.57 o 
  -2  10  10       48.09       49.70      6.67 o 
   0  10  10      740.37      750.58     17.26 o 
   2  10  10      475.28      493.16     11.41 o 
   4  10  10        0.95        0.46      7.79 o 
   6  10  10      560.72      609.74     18.15 o 
   8  10  10      114.37      148.48     11.67 o 
  -9  11  10        9.82        8.06      6.13 o 
  -7  11  10      117.08      139.55     11.92 o 
  -5  11  10       64.79       69.69      7.41 o 
  -3  11  10       20.35       17.34      6.78 o 
  -1  11  10      198.82      195.95     10.18 o 
   1  11  10       76.03       63.53      6.41 o 
   3  11  10      227.03      213.56     16.87 o 
   5  11  10      228.70      193.94     11.02 o 
   7  11  10      469.13      503.67     17.50 o 
  -8  12  10      228.46      246.44     19.71 o 
  -6  12  10      690.55      795.93     23.73 o 
  -4  12  10      802.67      892.76     54.62 o 
  -2  12  10     1015.33     1024.99     20.16 o 
   0  12  10       77.90       75.41      6.89 o 
   2  12  10        2.98        7.89      5.62 o 
   4  12  10        0.55        8.71      8.71 o 
   6  12  10       68.93       56.84      4.65 o 
  -7  13  10      914.82     1127.21     27.55 o 
  -5  13  10      122.55      195.37     12.75 o 
  -3  13  10      196.93      236.70     10.91 o 
  -1  13  10      488.21      537.63     15.21 o 
   1  13  10       51.26       60.03      7.88 o 
   3  13  10       13.27       11.14      5.37 o 
   5  13  10       88.83       84.92      9.38 o 
  -6  14  10      155.42      194.13     14.67 o 
  -4  14  10      177.99      220.31     16.07 o 
  -2  14  10      113.53      120.67      8.78 o 
   0  14  10        7.49       11.16      4.92 o 
   2  14  10        4.04        3.76      5.64 o 
   4  14  10       64.03       42.80      9.43 o 
  -5  15  10      411.06      548.14     34.17 o 
  -3  15  10      188.53      176.96     10.64 o 
  -1  15  10        0.41        2.08      4.39 o 
   1  15  10       53.51       46.94      8.82 o 
   3  15  10        8.25       14.38      5.99 o 
  -2  16  10       31.88       27.50      6.31 o 
   0  16  10       22.22       29.52      9.50 o 
   2  16  10       19.19       26.22      6.83 o 
 -11   1  11        0.03        1.87      3.83 o 
  -9   1  11       72.67       74.43      4.24 o 
  -7   1  11        3.26        4.92      1.88 o 
  -5   1  11      720.17      619.52      8.60 o 
  -3   1  11      847.54      650.88      7.74 o 
  -1   1  11      638.12      581.45      6.26 o 
   1   1  11        2.94        4.74      1.54 o 
   3   1  11     2401.93     2369.08     23.51 o 
   5   1  11     1250.19     1264.01     21.71 o 
   7   1  11       52.84       46.07      4.23 o 
   9   1  11      151.32      149.88     12.43 o 
 -10   2  11        0.66        2.52      2.84 o 
  -8   2  11        0.92       -0.41      2.16 o 
  -6   2  11      542.92      463.66      6.29 o 
  -4   2  11     4248.71     3383.60     51.75 o 
  -2   2  11       33.20       17.57      1.98 o 
   0   2  11      386.35      399.82      4.95 o 
   2   2  11     1129.72     1115.10     11.13 o 
   4   2  11      145.33      153.73      7.20 o 
   6   2  11       39.30       39.82      4.45 o 
   8   2  11       30.30       26.78      4.35 o 
  10   2  11       43.10       30.59      5.26 o 
 -11   3  11       81.38       83.70      5.60 o 
  -9   3  11        0.73        0.99      1.90 o 
  -7   3  11       24.53       16.32      2.14 o 
  -5   3  11       86.89       83.62      3.36 o 
  -3   3  11      282.64      273.10      6.41 o 
  -1   3  11      573.69      554.35      5.67 o 
   1   3  11        5.42        3.03      1.89 o 
   3   3  11     3998.63     4000.60     38.78 o 
   5   3  11     2949.30     2981.13     74.26 o 
   7   3  11       66.96       60.13      6.07 o 
   9   3  11      110.09      115.39      5.46 o 
 -10   4  11       25.94       21.14      3.52 o 
  -8   4  11       39.11       31.95      2.56 o 
  -6   4  11       23.01       26.95      2.55 o 
  -4   4  11      805.02      736.67      9.68 o 
  -2   4  11      402.97      349.29      4.49 o 
   0   4  11     1154.35     1131.86     11.41 o 
   2   4  11       16.64       18.54      2.46 o 
   4   4  11      275.88      262.32      7.72 o 
   6   4  11     1510.05     1462.97     49.55 o 
   8   4  11      988.02      970.17     15.70 o 
  10   4  11      951.97      928.60     37.58 o 
  -9   5  11       32.46       41.92      3.29 o 
  -7   5  11      432.63      386.00      5.88 o 
  -5   5  11      503.44      472.26      9.66 o 
  -3   5  11       26.44       13.28      2.86 o 
  -1   5  11     2293.22     2094.50     14.53 o 
   1   5  11       38.01       35.31      2.05 o 
   3   5  11     1539.32     1573.66     14.97 o 
   5   5  11     1828.68     1956.23     30.62 o 
   7   5  11      111.35      107.80      6.14 o 
   9   5  11        4.49        1.11      3.99 o 
 -10   6  11      115.23      130.17     12.83 o 
  -8   6  11      131.55      124.39      4.95 o 
  -6   6  11      227.81      197.31      5.36 o 
  -4   6  11      203.33      176.28      7.07 o 
  -2   6  11      164.45      136.78      5.39 o 
   0   6  11       19.20       16.83      2.05 o 
   2   6  11      117.71      109.17      2.84 o 
   4   6  11      122.38      125.94     10.88 o 
   6   6  11     3285.47     3388.88    111.79 o 
   8   6  11       38.24       53.89      5.23 o 
  -9   7  11        0.05       -2.39      2.48 o 
  -7   7  11        0.33       -0.50      2.67 o 
  -5   7  11       41.79       39.10      3.24 o 
  -3   7  11       23.34       22.02      2.65 o 
  -1   7  11       45.69       41.17      4.91 o 
   1   7  11      408.34      382.72     10.06 o 
   3   7  11      590.62      568.78     29.09 o 
   5   7  11       10.63        5.50      3.14 o 
   7   7  11     2533.61     2445.84     87.21 o 
   9   7  11      196.13      197.93      6.57 o 
  -8   8  11       53.92       45.20      3.90 o 
  -6   8  11        8.06        5.76      2.40 o 
  -4   8  11      106.20       93.23      6.30 o 
  -2   8  11       66.95       70.42      6.87 o 
   0   8  11      240.31      234.81     14.94 o 
   2   8  11       63.51       70.61      3.71 o 
   4   8  11     1639.88     1644.03     34.58 o 
   6   8  11     2723.87     2796.64     62.87 o 
   8   8  11       92.77       86.18     13.75 o 
  -9   9  11       50.43       31.10      3.90 o 
  -7   9  11      422.55      403.23     16.10 o 
  -5   9  11       21.72       23.04      6.20 o 
  -3   9  11        2.66        1.50      6.42 o 
  -1   9  11      362.84      349.30     13.89 o 
   1   9  11      813.50      807.95     15.84 o 
   3   9  11     1220.18     1233.49     28.31 o 
   5   9  11       11.53       11.04      8.25 o 
   7   9  11       25.16       14.74      7.90 o 
  -8  10  11      173.32      177.34     13.19 o 
  -6  10  11        3.16        0.75      5.22 o 
  -4  10  11        4.44        8.79      5.77 o 
  -2  10  11        7.24        2.82      4.74 o 
   0  10  11      494.42      509.18     14.62 o 
   2  10  11        6.49        8.56      4.81 o 
   4  10  11      226.89      224.62     13.19 o 
   6  10  11      196.41      174.93     13.32 o 
   8  10  11     1017.37      935.71     31.20 o 
  -7  11  11        8.62       15.80      7.77 o 
  -5  11  11       31.34       26.65      7.23 o 
  -3  11  11      188.25      219.10     11.23 o 
  -1  11  11      486.60      502.51     12.11 o 
   1  11  11      114.05      136.68     16.19 o 
   3  11  11        0.30       -4.82      5.11 o 
   5  11  11       73.96       73.01     10.68 o 
   7  11  11      697.15      718.93     27.50 o 
  -6  12  11      111.14      111.31     34.05 o 
  -4  12  11     1237.44     1375.87     32.60 o 
  -2  12  11      295.16      340.86     10.70 o 
   0  12  11      324.64      320.14     11.69 o 
   2  12  11       97.78      106.41     21.16 o 
   4  12  11       11.69       14.03      7.77 o 
   6  12  11       13.00       12.38      7.13 o 
  -5  13  11        0.76        2.30      5.36 o 
  -3  13  11       32.38       31.62      6.60 o 
  -1  13  11        0.59        7.89      5.53 o 
   1  13  11      113.10      120.36      9.06 o 
   3  13  11       27.65       27.37      7.72 o 
   5  13  11      112.50      155.66     23.38 o 
  -4  14  11      424.49      592.28     18.26 o 
  -2  14  11      691.61      863.58     23.57 o 
   0  14  11       18.32       23.39      6.35 o 
   2  14  11      364.68      408.10     14.39 o 
   4  14  11       15.28       12.09      6.66 o 
  -1  15  11       36.85       48.55      8.95 o 
   1  15  11       63.94       60.79      8.22 o 
 -10   0  12      197.66      233.50      9.81 o 
  -8   0  12        0.75        9.98      4.82 o 
  -6   0  12      391.29      354.53     12.38 o 
  -4   0  12       46.16       31.17      3.89 o 
  -2   0  12     3973.74     3305.14     36.75 o 
   0   0  12      519.52      451.95      9.43 o 
   2   0  12        3.72        3.36      3.18 o 
   4   0  12        1.78        1.32      2.86 o 
   6   0  12      120.53      132.02      9.17 o 
   8   0  12        2.54        4.75      5.26 o 
  -9   1  12      143.20      207.09      4.93 o 
  -7   1  12        0.62        0.00      1.60 o 
  -5   1  12      203.19      156.25      6.82 o 
  -3   1  12      432.53      397.42      6.08 o 
  -1   1  12      484.14      395.16      4.78 o 
   1   1  12      613.57      618.03      9.31 o 
   3   1  12      115.10      112.41      6.22 o 
   5   1  12      276.30      281.62      9.55 o 
   7   1  12       28.82       20.51      5.54 o 
   9   1  12       45.82       35.28      5.71 o 
 -10   2  12        8.06        9.13      3.02 o 
  -8   2  12        6.88       -0.09      2.21 o 
  -6   2  12        0.94        1.85      2.28 o 
  -4   2  12        4.82       12.62      2.99 o 
  -2   2  12        0.63        2.94      1.53 o 
   0   2  12      823.25      758.84      8.68 o 
   2   2  12      391.72      375.38      5.02 o 
   4   2  12        0.00       -0.68      2.45 o 
   6   2  12        1.57       -0.46      3.73 o 
   8   2  12       14.18       14.87      4.12 o 
  -9   3  12        2.09        0.85      2.39 o 
  -7   3  12        0.41        2.37      1.66 o 
  -5   3  12       25.75       27.19      3.57 o 
  -3   3  12      128.62      116.99      3.43 o 
  -1   3  12      655.80      515.67      6.65 o 
   1   3  12        0.07       -0.18      1.33 o 
   3   3  12       74.45       71.12      3.25 o 
   5   3  12      907.39      999.86     17.40 o 
   7   3  12      200.03      200.89     11.86 o 
   9   3  12       51.92       49.53      4.85 o 
 -10   4  12      667.87      776.25     17.43 o 
  -8   4  12       63.12       67.75      6.23 o 
  -6   4  12       15.65       31.82      4.39 o 
  -4   4  12       62.87       52.25      3.89 o 
  -2   4  12      311.18      257.74      4.51 o 
   0   4  12      156.16      141.62      2.87 o 
   2   4  12       51.36       47.22      2.28 o 
   4   4  12       65.47       81.54      5.10 o 
   6   4  12       15.25       19.04      4.98 o 
   8   4  12      543.71      526.46     11.44 o 
  -9   5  12       86.92      103.04      9.41 o 
  -7   5  12      257.76      269.57      6.47 o 
  -5   5  12       99.29       87.05      6.23 o 
  -3   5  12       90.00       70.48      4.13 o 
  -1   5  12      373.19      320.35      5.14 o 
   1   5  12       19.25       18.76      1.63 o 
   3   5  12      775.13      776.75      8.08 o 
   5   5  12      678.36      676.03     16.56 o 
   7   5  12       12.08       10.73      5.48 o 
   9   5  12       44.03       43.80      4.57 o 
  -8   6  12      118.94      133.36      5.37 o 
  -6   6  12        0.25        5.39      3.09 o 
  -4   6  12       40.13       40.57      3.43 o 
  -2   6  12      273.55      206.81      4.99 o 
   0   6  12      270.21      215.13      8.86 o 
   2   6  12      305.69      279.95      6.10 o 
   4   6  12       51.18       45.49      3.41 o 
   6   6  12      907.79      895.60     16.76 o 
   8   6  12     1161.73     1045.21     42.35 o 
  -9   7  12      434.50      461.98     21.20 o 
  -7   7  12      131.01      153.18      4.83 o 
  -5   7  12       17.70       12.46      3.20 o 
  -3   7  12       18.49       11.55      2.16 o 
  -1   7  12      148.55      122.08      9.97 o 
   1   7  12      627.26      580.75     17.49 o 
   3   7  12      224.37      243.45      5.68 o 
   5   7  12     1209.53     1263.54     35.64 o 
   7   7  12       33.18       36.84      9.15 o 
  -8   8  12      380.55      405.35     16.93 o 
  -6   8  12       27.94       11.74      4.39 o 
  -4   8  12       35.61       28.14      6.37 o 
  -2   8  12      133.92      115.55      7.04 o 
   0   8  12       74.99       69.37      6.03 o 
   2   8  12      318.09      310.98     10.54 o 
   4   8  12      116.59      110.48     13.61 o 
   6   8  12       64.61       66.06     10.13 o 
  -7   9  12       72.90       75.66     12.97 o 
  -5   9  12       68.39       89.96     10.18 o 
  -3   9  12        0.00       -4.03      4.84 o 
  -1   9  12       75.50       71.48      6.92 o 
   1   9  12        1.22        2.22      3.90 o 
   3   9  12       47.37       39.62      6.61 o 
   5   9  12       50.96       45.21      9.30 o 
   7   9  12       62.33       46.78      8.43 o 
  -6  10  12        2.14       11.87      6.65 o 
  -4  10  12       30.08       26.10      6.13 o 
  -2  10  12        8.18        8.89      4.39 o 
   0  10  12      530.27      510.79     12.30 o 
   2  10  12      499.98      495.48     18.47 o 
   4  10  12      147.79      143.94     12.36 o 
   6  10  12     1179.04     1214.80     29.49 o 
  -5  11  12        0.10       -3.50      5.36 o 
  -3  11  12        0.08        2.78      4.96 o 
  -1  11  12      133.24      160.25      8.25 o 
   1  11  12       51.52       62.08      8.45 o 
   3  11  12      231.26      262.10     11.26 o 
   5  11  12      381.49      389.10     17.88 o 
  -4  12  12        0.42       -4.71      4.71 o 
  -2  12  12       48.46       63.54      7.26 o 
   0  12  12       23.49       27.36      7.66 o 
   2  12  12       44.73       36.68      6.16 o 
   4  12  12        0.05       -2.99      6.54 o 
  -3  13  12       82.85       90.72      7.90 o 
  -1  13  12     1427.90     1686.99     34.85 o 
   1  13  12      718.10      796.72     18.29 o 
   3  13  12      290.56      288.72     17.95 o 
   0  14  12      291.53      343.20     18.16 o 
  -9   1  13        5.94        8.32      2.32 o 
  -7   1  13        6.12        1.27      2.27 o 
  -5   1  13        0.01       -0.92      3.05 o 
  -3   1  13      144.92      140.59      3.56 o 
  -1   1  13       27.01       30.47      3.52 o 
   1   1  13      750.30      708.66      9.76 o 
   3   1  13     1079.99     1081.71     10.54 o 
   5   1  13       47.61       44.56      4.26 o 
   7   1  13       22.80       23.68     10.09 o 
  -8   2  13      310.77      397.05      7.03 o 
  -6   2  13        2.09        3.60      2.82 o 
  -4   2  13       28.78       21.69      3.60 o 
  -2   2  13      371.43      400.56      6.01 o 
   0   2  13       34.94       55.97      2.32 o 
   2   2  13      238.99      220.61      4.37 o 
   4   2  13      447.48      465.64      9.55 o 
   6   2  13      887.37      946.26     21.00 o 
   8   2  13      153.55      174.91     10.79 o 
  -9   3  13      484.44      557.02     11.25 o 
  -7   3  13       11.65       19.10      3.63 o 
  -5   3  13       59.65       63.67     12.85 o 
  -3   3  13        0.03       -0.46      1.30 o 
  -1   3  13        1.78        2.51      1.65 o 
   1   3  13       91.81       87.48      3.49 o 
   3   3  13      106.40      104.82      4.15 o 
   5   3  13      348.30      344.67     11.03 o 
   7   3  13      259.47      264.62     12.38 o 
  -8   4  13      143.95      176.82      6.75 o 
  -6   4  13        0.27       -2.57      2.90 o 
  -4   4  13      110.95      108.87      4.19 o 
  -2   4  13        1.34        3.86      1.65 o 
   0   4  13      115.15      110.73      4.41 o 
   2   4  13       19.28       15.38      3.72 o 
   4   4  13        6.21        6.86      2.46 o 
   6   4  13      347.59      365.35     14.15 o 
   8   4  13      692.44      701.04     25.21 o 
  -7   5  13     1094.55     1370.04     41.21 o 
  -5   5  13       24.58       33.66      4.48 o 
  -3   5  13       15.81       13.73      2.66 o 
  -1   5  13        7.41        4.29      1.34 o 
   1   5  13        0.59        1.30      1.57 o 
   3   5  13       54.81       58.64      3.01 o 
   5   5  13      350.45      383.35      8.41 o 
   7   5  13       56.61       57.76     11.00 o 
  -8   6  13      373.27      422.71     31.48 o 
  -6   6  13        3.24        9.82     15.59 o 
  -4   6  13      275.38      340.62     13.75 o 
  -2   6  13       61.91       61.25      5.53 o 
   0   6  13      112.62      126.02     11.55 o 
   2   6  13        5.56        5.70      2.72 o 
   4   6  13       52.40       49.03      5.66 o 
   6   6  13      341.38      371.32     20.17 o 
  -7   7  13      268.66      318.04     21.55 o 
  -5   7  13       92.10      112.80     23.38 o 
  -3   7  13        6.78        5.74      3.63 o 
  -1   7  13        0.36       -0.05      6.25 o 
   1   7  13       72.73       60.56      6.08 o 
   3   7  13       20.91       16.89      3.24 o 
   5   7  13        9.27        4.58      7.33 o 
  -6   8  13      502.15      629.09     26.59 o 
  -4   8  13        6.29        9.63      5.19 o 
  -2   8  13       80.13       83.02      6.12 o 
   0   8  13       95.27       91.76      7.18 o 
   2   8  13      379.33      384.29     11.76 o 
   4   8  13      472.61      546.11     16.86 o 
   6   8  13      162.71      132.94     22.92 o 
  -5   9  13      156.09      198.63     18.34 o 
  -3   9  13       14.79       13.41      4.85 o 
  -1   9  13       12.59       11.43      4.98 o 
   1   9  13      495.34      522.31     17.87 o 
   3   9  13       16.68       27.89      5.24 o 
   5   9  13      157.08      145.78     23.84 o 
  -4  10  13      162.04      196.06      9.11 o 
  -2  10  13        4.95        0.78      5.37 o 
   0  10  13       51.58       44.58      7.79 o 
   2  10  13      128.76      116.42      7.75 o 
   4  10  13       17.32       14.60     10.09 o 
  -3  11  13        3.23        7.98      5.48 o 
  -1  11  13        1.45        2.66      6.97 o 
   1  11  13      134.75      180.20     14.67 o 
   3  11  13       95.90       81.00     11.19 o 
  -2  12  13       14.17       33.19      8.04 o 
   0  12  13        8.17        4.10      5.09 o 
  -6   0  14       74.16      111.85      8.25 o 
  -4   0  14       70.48       58.28      5.50 o 
  -2   0  14        0.65       -2.54      2.54 o 
   0   0  14       41.40       25.67      5.48 o 
   2   0  14       33.82       41.35      3.80 o 
   4   0  14      338.80      354.55     10.83 o 
   6   0  14     2504.26     2743.16     77.01 o 
  -7   1  14      179.24      189.91      7.04 o 
  -5   1  14       39.71       30.82     17.42 o 
  -3   1  14       13.76        7.33      2.07 o 
  -1   1  14        8.07        2.16      1.90 o 
   1   1  14      140.40      119.72      5.81 o 
   3   1  14       58.91       45.50      2.93 o 
   5   1  14        5.43        3.92      3.52 o 
   7   1  14       26.42       33.26      7.79 o 
  -6   2  14       28.52       28.28      4.40 o 
  -4   2  14        0.00        2.36      2.22 o 
  -2   2  14        8.37        1.45      1.76 o 
   0   2  14       86.12       73.47      6.36 o 
   2   2  14        0.23       -0.16      2.07 o 
   4   2  14        8.50        6.76      2.76 o 
   6   2  14       81.00       82.05      7.38 o 
  -7   3  14       26.16       14.49      3.77 o 
  -5   3  14      131.61      163.80      7.38 o 
  -3   3  14       85.43      105.36      3.69 o 
  -1   3  14       27.21       35.30      2.69 o 
   1   3  14      104.09      108.74      3.19 o 
   3   3  14       37.03       39.21      3.16 o 
   5   3  14      227.17      254.37     15.13 o 
  -6   4  14      166.06      199.76      6.94 o 
  -4   4  14      261.13      293.74      5.79 o 
  -2   4  14        5.32        4.00      2.26 o 
   0   4  14        9.20        6.65      2.56 o 
   2   4  14       14.47        8.98      2.12 o 
   4   4  14       46.37       29.55     14.67 o 
   6   4  14      120.23      152.19     21.09 o 
  -5   5  14      462.60      530.55     13.93 o 
  -3   5  14       21.99       23.81      4.81 o 
  -1   5  14      158.79      161.05      9.37 o 
   1   5  14        0.02       -2.85      2.85 o 
   3   5  14      117.68      128.59      5.65 o 
   5   5  14        4.56        7.33     11.92 o 
  -6   6  14        0.02       11.00     11.92 o 
  -4   6  14      569.76      733.76     15.73 o 
  -2   6  14       56.47       64.33      6.03 o 
   0   6  14      102.98      116.00      8.84 o 
   2   6  14        2.71        1.95      8.71 o 
   4   6  14        0.39       -0.71      4.18 o 
  -5   7  14      553.24      733.99     31.63 o 
  -3   7  14      259.71      318.13     10.91 o 
  -1   7  14       10.89       16.30      4.81 o 
   1   7  14        2.26       11.00      5.74 o 
   3   7  14      591.35      661.88     20.47 o 
   5   7  14      330.16      394.24     21.09 o 
  -4   8  14        3.52        4.55      4.39 o 
  -2   8  14       57.07       62.74      6.90 o 
   0   8  14        0.10        9.92      6.37 o 
   2   8  14      119.58      143.78      9.66 o 
   4   8  14      192.75      239.93     12.38 o 
  -3   9  14       29.12       26.86      6.16 o 
  -1   9  14        3.41        5.59      6.84 o 
   1   9  14        5.99        1.24      5.65 o 
   3   9  14        5.15        1.54      5.93 o 
  -2  10  14       39.24       49.28      8.45 o 
   0  10  14        0.42        4.72      5.69 o 
  -5   1  15        0.07       11.38      8.30 o 
  -3   1  15      230.62      281.59      5.40 o 
  -1   1  15      139.74      161.44      5.42 o 
   1   1  15       16.14       23.61      3.77 o 
   3   1  15       75.70       62.32      4.25 o 
   5   1  15       27.06       22.09      3.42 o 
  -4   2  15      234.98      211.55      5.43 o 
  -2   2  15       73.49      102.06      5.67 o 
   0   2  15      362.68      442.58     11.99 o 
   2   2  15      139.01      171.27      7.94 o 
   4   2  15        8.58        8.26      2.89 o 
  -5   3  15        0.90        1.89      3.73 o 
  -3   3  15       27.01       28.49      3.08 o 
  -1   3  15      292.99      311.38      8.71 o 
   1   3  15       43.85       47.58      6.37 o 
   3   3  15       17.33        6.53      5.04 o 
  -4   4  15       51.92       66.62      8.25 o 
  -2   4  15      730.59      870.35     19.73 o 
   0   4  15        7.99        5.16      5.07 o 
   2   4  15        8.72       12.16      4.83 o 
   4   4  15      181.28      191.82      9.25 o 
  -3   5  15        1.74        1.29      4.17 o 
  -1   5  15      687.67      864.04     18.88 o 
   1   5  15        1.32        0.63      5.07 o 
   3   5  15       34.55       42.06      6.13 o 
  -2   6  15       62.92       50.13      6.35 o 
   0   6  15      239.55      287.23     11.99 o 
   2   6  15        1.07       10.45      6.10 o 
  -1   7  15        1.85       -1.19      3.80 o 
   1   7  15      120.72      119.82     11.00 o 
  -2   0  16       62.30       75.56      6.65 o 
   0   0  16     1436.49     1737.07     27.31 o 
  -1   1  16       69.92       72.91      5.20 o 
   1   1  16       28.12       19.82      3.32 o 
   0   2  16       91.85      120.72      4.88 o 
                                                 
